# Supplementary material for: Gene Prioritization for Imaging Genetics Studies Using Gene Ontology and a Stratified False Discovery Rate Approach
Source: Front Neuroinform. 2016 Apr 7;10:14. doi: 10.3389/fninf.2016.00014 (PMC4823264; doi:10.3389/fninf.2016.00014)
Supplement: Supplementary file 1 [file Table1.XLSX]

## Sheet: TR_gene
Table S1. Priority list of genes from the transport network extracted from GO to be used in sFDR
Chromosome Number	Start Base Pair Position	End Base Pair Position	Gene Symbol
1	94458393	94586705	ABCA4
1	229652329	229694442	ABCB10
1	94883933	94984219	ABCD3
1	179068462	179198819	ABL2
1	247002400	247094726	AHCTF1
1	114437370	114447741	AP4B1
1	161192083	161193418	APOA2
1	154293592	154297801	AQP10
1	228270361	228286913	ARF1
1	63249777	63330941	ATG4C
1	116915795	116947396	ATP1A1
1	160085520	160113381	ATP1A2
1	160121352	160156767	ATP1A4
1	169075947	169101960	ATP1B1
1	203595915	203713209	ATP2B4
1	198492352	198510075	ATP6V1G3
1	154298036	154323780	ATP8B2
1	55464617	55474465	BSND
1	181452686	181775920	CACNA1E
1	201008640	201081694	CACNA1S
1	160160285	160171676	CASQ1
1	116242624	116311426	CASQ2
1	26517119	26529033	CATSPER4
1	157800704	157811634	CD5L
1	214776532	214837914	CENPF
1	196857144	196887843	CFHR4
1	154540257	154552354	CHRNB2
1	86934526	86965977	CLCA1
1	86889769	86922241	CLCA2
1	87012759	87046437	CLCA4
1	11866153	11903201	CLCN6
1	16348486	16360545	CLCNKA
1	16370231	16383821	CLCNKB
1	224544595	224563691	CNIH4
1	205012340	205047171	CNTN2
1	230778202	230829731	COG2
1	160258377	160313354	COPA
1	197473878	197744623	DENND1B
1	65730377	65881552	DNAJC6
1	171810621	172381857	DNM3
1	231468482	231473578	EXOC8
1	31838100	31845923	FABP3
1	213031597	213072705	FLVCR1
1	93913688	94020218	FNBP1L
1	35258599	35261348	GJA4
1	147228332	147245484	GJA5
1	147374946	147381396	GJA8
1	35246790	35251967	GJB3
1	228337415	228347527	GJC2
1	204167288	204183220	GOLT1A
1	145764595	145827103	GPR89A
1	155247218	155259639	HCN3
1	100503789	100548933	HIAT1
1	60280533	60342050	HOOK1
1	54387234	54411288	HSPB11
1	44412478	44433694	IPO13
1	201798288	201853422	IPO9
1	111059839	111061797	KCNA10
1	111136202	111174096	KCNA2
1	111214310	111217655	KCNA3
1	6052358	6161253	KCNAB2
1	110753336	110776674	KCNC4
1	112318454	112531777	KCND3
1	210851657	211307457	KCNH1
1	160007257	160040051	KCNJ10
1	160051360	160059212	KCNJ9
1	154669938	154842754	KCNN3
1	41249684	41306124	KCNQ4
1	196194913	196577499	KCNT2
1	10270764	10441661	KIF1B
1	202860230	202896371	KLHL12
1	32573644	32642169	KPNA6
1	25870076	25895377	LDLRAP1
1	53708036	53793821	LRP8
1	235824343	236030220	LYST
1	85391266	85462796	MCOLN2
1	85483765	85514223	MCOLN3
1	205538112	205572046	MFSD4
1	222791444	222841351	MIA3
1	46049660	46084578	NASP
1	54231133	54304225	NDC1
1	16767167	16786585	NECAP2
1	229577044	229644088	NUP133
1	52082546	52254891	OSBPL9
1	10535003	10690815	PEX14
1	160246599	160254941	PEX19
1	151264273	151300191	PI4KB
1	40538382	40563142	PPT1
1	186265405	186283688	PRG4
1	84543745	84704181	PRKACB
1	227058273	227083804	PSEN2
1	31404353	31538564	PUM1
1	153954127	153958806	RAB13
1	156030966	156040295	RAB25
1	52373628	52456436	RAB3B
1	229406879	229440518	RAB4A
1	205737114	205744610	RAB7L1
1	112162405	112256101	RAP1A
1	156338980	156355013	RHBG
1	182542769	182558394	RNASEL
1	24018269	24022915	RPL11
1	16558182	16563659	RSG1
1	237205702	237997288	RYR2
1	153591275	153606568	S100A13
1	155225770	155232176	SCAMP3
1	1215816	1227409	SCNN1D
1	177898242	177939050	SEC16B
1	151336778	151345210	SELENBP1
1	168195255	168212088	SFT2D2
1	113454469	113498975	SLC16A1
1	110905473	110933704	SLC16A4
1	53552855	53608289	SLC1A7
1	116519119	116612675	SLC22A15
1	108677344	108742980	SLC25A24
1	156163730	156182587	SLC25A44
1	205882176	205912588	SLC26A9
1	43391046	43424847	SLC2A1
1	9097005	9129887	SLC2A5
1	9063359	9086404	SLC2A7
1	211748381	211752099	SLC30A1
1	220087606	220101993	SLC30A10
1	26364514	26372604	SLC30A2
1	101361632	101447311	SLC30A7
1	100435540	100489006	SLC35A3
1	67465015	67520080	SLC35D1
1	153931588	153940188	SLC39A1
1	205758221	205782161	SLC41A1
1	75667816	76076799	SLC44A5
1	8384390	8404227	SLC45A1
1	205626981	205649630	SLC45A3
1	48688357	48714316	SLC5A9
1	44462155	44497164	SLC6A9
1	27425300	27481621	SLC9A1
1	173469604	173572233	SLC9C2
1	151584662	151671559	SNX27
1	109852187	109940563	SORT1
1	28099694	28150963	STX12
1	180942175	180992046	STX6
1	109289285	109352148	STXBP3
1	149874870	149889434	SV2A
1	201924619	201939789	TIMM17A
1	93615299	93646246	TMED5
1	235272656	235292256	TOMM20
1	161195833	161200408	TOMM40L
1	186280784	186344457	TPR
1	36602170	36621654	TRAPPC3
1	231664399	231702270	TSNAX
1	78161672	78225564	USP33
1	7831329	7841492	VAMP3
1	171669296	171711379	VAMP4
1	150039342	150117505	VPS45
1	27730734	27816678	WASF2
1	52608046	52812358	ZFYVE9
2	69685127	69870977	AAK1
2	215796266	216003151	ABCA12
2	169779449	169887833	ABCB11
2	220074488	220083712	ABCB6
2	44039611	44065958	ABCG5
2	44066103	44105605	ABCG8
2	237478380	237490997	ACKR3
2	70889216	70995375	ADD2
2	64751439	64820139	AFTPH
2	236402733	237040444	AGAP1
2	73612886	73837046	ALMS1
2	242127924	242164791	ANO7
2	224620047	224702319	AP1S3
2	220378892	220403494	ASIC4
2	234160217	234204320	ATG16L1
2	242577027	242613272	ATG4B
2	71162998	71192561	ATP6V1B1
2	10861775	10925236	ATP6V1C2
2	46738986	46747096	ATP6V1E2
2	170336006	170363165	BBS5
2	127805599	127864903	BIN1
2	152689285	152955593	CACNB4
2	188207846	188313021	CALCRL
2	118673054	118771739	CCDC93
2	86730553	86790620	CHMP3
2	98962618	99015064	CNGA3
2	97426639	97477628	CNNM4
2	189839099	189877472	COL3A1
2	3642422	3692234	COLEC11
2	62132803	62363205	COMMD1
2	219027568	219031716	CXCR1
2	218990013	219001976	CXCR2
2	172378757	172414643	CYBRD1
2	234263153	234380743	DGKD
2	230222345	230579286	DNER
2	32248972	32264844	DPY30
2	24272584	24286551	FKBP1B
2	169757750	169766510	G6PC2
2	175296299	175351816	GPR155
2	189156396	189460653	GULP1
2	75059782	75120481	HK2
2	187454790	187545628	ITGAV
2	9545813	9563643	ITGB1BP1
2	24425735	24583397	ITSN2
2	11052063	11054351	KCNF1
2	42669157	42721237	KCNG3
2	163227917	163695257	KCNH7
2	95963072	96051825	KCNIP3
2	233630512	233641275	KCNJ13
2	155555093	155714864	KCNJ3
2	47747914	47797470	KCNK12
2	26915581	26954066	KCNK3
2	18059945	18114225	KCNS3
2	74759946	74781062	LOXL3
2	140988996	142889270	LRP1B
2	169983619	170219122	LRP2
2	160659866	160761267	LY75
2	119699745	119752236	MARCO
2	191273081	191367041	MFSD6
2	103333666	103353337	MFSD9
2	177134123	177202753	MTX2
2	15307032	15701472	NBAS
2	203879602	204082717	NBEAL1
2	232387871	232395182	NMUR1
2	169643049	169721849	NOSTRIN
2	183989083	184026408	NUP35
2	179059208	179264160	OSBPL6
2	61244812	61279125	PEX13
2	197697728	197791454	PGAP1
2	42275161	42285668	PKDCC
2	160797260	160919126	PLA2R1
2	26256729	26360323	RAB10
2	238482965	238499769	RAB17
2	65313988	65357435	RAB1A
2	130737235	130740311	RAB6C
2	238768187	238820756	RAMP1
2	109335937	109402267	RANBP2
2	87144738	87241099	RGPD1
2	88056717	88125286	RGPD2
2	107021136	107084801	RGPD3
2	108443388	108509000	RGPD4
2	110550335	110615263	RGPD5
2	111271379	111336309	RGPD6
2	113125946	113191222	RGPD8
2	20646835	20649201	RHOB
2	166845670	167005642	SCN1A
2	166095912	166248820	SCN2A
2	165944030	166060577	SCN3A
2	167260083	167343481	SCN7A
2	167051695	167232497	SCN9A
2	128458597	128461407	SFT2D3
2	73169165	73298965	SFXN5
2	235860628	235964358	SH3BP4
2	230899690	230933715	SLC16A14
2	65215579	65250999	SLC1A4
2	113403434	113421402	SLC20A1
2	220026181	220034817	SLC23A3
2	172639915	172750816	SLC25A12
2	27477440	27485960	SLC30A3
2	32390910	32449181	SLC30A6
2	165754709	165812035	SLC38A11
2	196521532	196602426	SLC39A10
2	44502597	44547963	SLC3A1
2	190425316	190445537	SLC40A1
2	162480845	162841786	SLC4A10
2	220492292	220506702	SLC4A3
2	74443369	74570534	SLC4A5
2	27422455	27435175	SLC5A6
2	108602995	108630439	SLC5A7
2	40339286	40739575	SLC8A1
2	103236166	103327809	SLC9A2
2	103089762	103150431	SLC9A4
2	27593363	27600400	SNX17
2	152973315	153032506	STAM2
2	48757308	48825654	STON1
2	48757064	49003656	STON1-GTF2A1L
2	105883529	105946148	TGFBRAP1
2	120189446	120196096	TMEM37
2	202241930	202316319	TRAK2
2	234826043	234928166	TRPM8
2	210636717	210864024	UNC80
2	85811531	85820511	VAMP5
2	85804614	85809156	VAMP8
2	64119667	64246214	VPS54
2	58273777	58387055	VRK2
2	175424302	175547627	WIPF1
2	132118065	132121731	WTH3DI
3	183637722	183735727	ABCC5
3	132316094	132321382	ACKR4
3	64501330	64673365	ADAMTS9
3	186560463	186576252	ADIPOQ
3	43407818	43663560	ANO10
3	183892634	183901879	AP2M1
3	195295573	195311076	APOD
3	57557090	57583215	ARF4
3	97483595	97517373	ARL6
3	69134090	69155239	ARL6IP5
3	112251359	112280485	ATG3
3	11314010	11599139	ATG7
3	182511291	182639423	ATP11B
3	193119866	193272696	ATP13A4
3	192992831	193096514	ATP13A5
3	141595470	141645382	ATP1B3
3	10365707	10547268	ATP2B2
3	130569369	130735556	ATP2C1
3	113465866	113530905	ATP6V1A
3	53529031	53846492	CACNA1D
3	50400230	50540892	CACNA2D2
3	54156693	55108584	CACNA2D3
3	62384021	62861064	CADPS
3	8775486	8788451	CAV3
3	46411633	46417697	CCR5
3	184063973	184079439	CLCN2
3	139076433	139108522	COPB2
3	128968453	128996616	COPG1
3	132136553	132257876	DNAJC13
3	180701497	180707562	DNAJC19
3	172468475	172539264	ECT2
3	170606204	170626426	EIF5A2
3	138153415	138197256	ESYT3
3	97705527	97754148	GABRR3
3	37284682	37408370	GOLGA4
3	183770835	183778461	HTR3C
3	183749332	183757157	HTR3D
3	183814852	183824783	HTR3E
3	121706170	121741127	ILDR1
3	4535032	4889524	ITPR1
3	9932271	9936033	JAGN1
3	155838337	156256927	KCNAB1
3	19190017	19577135	KCNH8
3	178254224	178562217	KCNMB2
3	178957537	178984838	KCNMB3
3	197398259	197476568	KIAA0226
3	160212783	160283376	KPNA4
3	194361517	194393206	LSG1
3	158519715	158547508	MFSD1
3	49946302	49967445	MON1A
3	47021173	47051194	NBEAL2
3	173116244	174001116	NLGN1
3	160939099	160969795	NMD3
3	13357737	13461809	NUP210
3	125247702	125314381	OSBPL11
3	151055376	151102544	P2RY12
3	33840063	33911199	PDCD6IP
3	169940220	170023770	PRKCI
3	47422491	47454931	PTPN23
3	128806412	128840993	RAB43
3	19988572	20026667	RAB5A
3	133543079	133614691	RAB6B
3	128444979	128533641	RAB7A
3	53122499	53164470	RFT1
3	38738837	38835501	SCN10A
3	38887260	38992052	SCN11A
3	38589553	38691164	SCN5A
3	122920774	122992983	SEC22A
3	127771212	127790526	SEC61A1
3	169684580	169716161	SEC62
3	53919226	53925989	SELK
3	185304031	185348889	SENP2
3	150259780	150264428	SERP1
3	124801480	124931609	SLC12A8
3	121613171	121663034	SLC15A2
3	38307298	38319806	SLC22A13
3	38347445	38359859	SLC22A14
3	140660662	140698785	SLC25A36
3	48663156	48672926	SLC26A6
3	170714137	170744768	SLC2A2
3	155544300	155572248	SLC33A1
3	50242692	50258406	SLC38A3
3	27414212	27525911	SLC4A7
3	11034420	11080935	SLC6A1
3	10857917	10980146	SLC6A11
3	45796941	45838035	SLC6A20
3	14444106	14530857	SLC6A6
3	142984064	143567373	SLC9A9
3	111859752	112013074	SLC9C1
3	133651540	133748920	SLCO2A1
3	125165494	125239058	SNX4
3	52529356	52558511	STAB1
3	93733213	93747454	STX19
3	120627050	121143608	STXBP5L
3	195776155	195809032	TFRC
3	195590236	195635880	TNK2
3	42132746	42267382	TRAK1
3	142443266	142526730	TRPC1
3	44956753	45017674	ZDHHC3
3	15111580	15140655	ZFYVE20
3	178735011	178789656	ZMAT3
4	146019156	146050676	ABCE1
4	89011416	89152474	ABCG2
4	2845584	2931803	ADD1
4	74269972	74287129	ALB
4	156750881	156787425	ASIC5
4	47487410	47595503	ATP10D
4	42410390	42659122	ATP8A1
4	122745484	122791652	BBS7
4	6717842	6719387	BLOC1S4
4	114372188	114683083	CAMK2D
4	110481355	110608872	CCDC109B
4	110661848	110723335	CFI
4	40337346	40357234	CHRNA9
4	170541672	170644338	CLCN3
4	47937994	48014961	CNGA1
4	70796799	70812288	CSN1S1
4	71108333	71117145	CSN3
4	56719816	56771244	EXOC1
4	78978724	79465423	FRAS1
4	46251575	46392056	GABRA2
4	46920917	46996424	GABRA4
4	157997277	158093242	GLRB
4	176554088	176923842	GPM6A
4	2965343	3042474	GRK4
4	3076408	3245687	HTT
4	6027926	6202318	JAKMIP1
4	20730239	21950374	KCNIP4
4	151185811	151936649	LRBA
4	3505324	3534224	LRPAP1
4	2932288	2936586	MFSD10
4	675618	682973	MFSD7
4	128838960	128887139	MFSD8
4	100485240	100545154	MTTP
4	4387983	4420785	NSG1
4	77035817	77069655	NUP54
4	88928799	88998931	PKD2
4	159630279	159644552	PPID
4	101944587	102268628	PPP3CA
4	119201193	119273922	PRSS12
4	140374961	140397070	RAB33B
4	77079890	77135052	SCARB2
4	53739149	54232242	SCFD2
4	76871068	76912113	SDAD1
4	110354971	110461615	SEC24B
4	119643978	119757326	SEC24D
4	83739814	83812419	SEC31A
4	152041433	152149182	SH3D19
4	48485360	48491541	SLC10A4
4	87744621	87770416	SLC10A6
4	147175137	147443123	SLC10A7
4	128651555	128695447	SLC25A31
4	186064417	186071538	SLC25A4
4	972861	987224	SLC26A1
4	9827848	10041872	SLC2A9
4	41992523	42089551	SLC30A9
4	25657435	25680370	SLC34A2
4	103172198	103266655	SLC39A8
4	72053003	72437804	SLC4A4
4	139085248	139163503	SLC7A11
4	103806205	103940896	SLC9B1
4	103946652	103998170	SLC9B2
4	186131284	186285120	SNX25
4	26862313	27027003	STIM2
4	4420695	4543775	STX18
4	118004710	118006736	TRAM1L1
4	184580420	184634747	TRAPPC11
4	122800183	122872909	TRPC3
4	141481050	141489959	UCP1
4	76649829	76735366	USO1
4	85590690	85887544	WDFY3
5	126203406	126366440	March3
5	148206156	148208197	ADRB2
5	14704909	14871887	ANKH
5	150480267	150537443	ANXA6
5	77298150	77590528	AP3B1
5	115177619	115249778	AP3S1
5	141032968	141061800	ARAP3
5	81267844	81551213	ATG10
5	159990127	160279219	ATP10B
5	172410763	172461900	ATP6V0E1
5	172571445	172591390	BNIP1
5	72794250	72801448	BTF3
5	102594442	102614361	C5orf30
5	149599054	149669403	CAMK2A
5	179125930	179158642	CANX
5	134303596	134347397	CATSPER3
5	140011313	140013286	CD14
5	157212751	157286183	CLINT1
5	175819456	175843570	CLTB
5	74666928	74807806	COL4A3BP
5	122847793	122952739	CSNK1G3
5	65222382	65376851	ERBB2IP
5	172261223	172379688	ERGIC1
5	72251808	72386349	FCHO2
5	161274197	161326965	GABRA1
5	161112658	161129598	GABRA6
5	160715436	160975130	GABRB2
5	161494648	161582545	GABRG2
5	42423877	42721980	GHR
5	150632613	150649955	GM2A
5	32124824	32174425	GOLPH3
5	152870084	153193429	GRIA1
5	45255052	45696220	HCN1
5	176307870	176326333	HK3
5	61708573	61924416	IPO11
5	169805167	169816638	KCNMB1
5	113698016	113832197	KCNN2
5	137514417	137523404	KIF20A
5	176758563	176778885	LMAN2
5	79272539	79287088	MTX3
5	151771102	151784840	NMUR2
5	37291941	37371197	NUP155
5	176910395	176924602	PDLIM7
5	125936607	125962944	PHAX
5	67511584	67597649	PIK3R1
5	137225125	137276156	PKD2L2
5	176730835	176733950	PRELID1
5	176728199	176730744	RAB24
5	57878939	58147406	RAB3C
5	178977562	179037027	RUFY1
5	133936839	133968533	SAR1B
5	77656339	77776562	SCAMP1
5	147258274	147261756	SCGB3A2
5	133984475	134063601	SEC24A
5	174905514	174955621	SFXN1
5	138282409	138534065	SIL1
5	127419483	127525380	SLC12A2
5	1050489	1112172	SLC12A7
5	36606457	36688436	SLC1A3
5	131630145	131679899	SLC22A4
5	131705401	131731306	SLC22A5
5	138702885	138719039	SLC23A1
5	135170365	135224326	SLC25A48
5	149340300	149366963	SLC26A2
5	128301210	128369335	SLC27A6
5	68389776	68426899	SLC30A5
5	150827163	150871940	SLC36A1
5	150694539	150727151	SLC36A2
5	139739787	139754722	SLC4A9
5	1225470	1246304	SLC6A18
5	1201710	1225232	SLC6A19
5	1392905	1445543	SLC6A3
5	149569520	149590635	SLC6A7
5	473334	524549	SLC9A3
5	101569690	101632253	SLCO4C1
5	53813589	53842416	SNX18
5	122110750	122165803	SNX2
5	122181160	122344902	SNX24
5	151040657	151066615	SPARC
5	179233388	179265078	SQSTM1
5	110834022	110848157	STARD4
5	75379305	75621416	SV2C
5	114948905	114961876	TMED7
5	135548999	135701164	TRPC7
5	133307566	133340824	VDAC1
5	143537726	143550278	YIPF5
5	79703838	79775498	ZFYVE16
6	43395292	43418163	ABCC10
6	30539170	30559309	ABCF1
6	135605110	135818903	AHI1
6	31620187	31625987	APOM
6	31512228	31514625	ATP6V1G2
6	105544697	105585049	BVES
6	123317582	123385063	CLVS2
6	15523032	15663289	DTNBP1
6	132129156	132216295	ENPP1
6	131958442	132068550	ENPP3
6	485138	693141	EXOC2
6	159186773	159240456	EZR
6	111981535	112194655	FYN
6	89887223	89941007	GABRR1
6	89966840	90025018	GABRR2
6	121756745	121770873	GJA1
6	90604188	90605819	GJA10
6	117881432	117923705	GOPC
6	32916391	32920899	HLA-DMA
6	160390131	160527583	IGF2R
6	33589156	33664351	ITPR3
6	39282474	39290330	KCNK16
6	39266777	39282237	KCNK17
6	73331571	73908574	KCNQ5
6	138483053	138665800	KIAA1244
6	111580482	111590263	KIAA1919
6	17759414	17987854	KIF13A
6	117002367	117063030	KPNA5
6	80194708	80247147	LCA5
6	13786781	13814792	MCUR1
6	24403153	24425816	MRS2
6	76458909	76629254	MYO6
6	17615269	17706818	NUP153
6	150045457	150067688	NUP43
6	108362613	108395941	OSTM1
6	34433838	34503000	PACSIN1
6	143771918	143811753	PEX3
6	28249314	28270326	PGBD1
6	118869442	118881587	PLN
6	57053581	57087078	RAB23
6	146864828	146876086	RAB32
6	36665628	36700960	RAB44
6	139225620	139309398	REPS1
6	108188960	108279482	SEC63
6	166733516	166755991	SFT2D1
6	134490384	134639196	SGK1
6	111408781	111544608	SLC16A10
6	25783125	25832287	SLC17A1
6	25912982	25930946	SLC17A2
6	25845328	25874471	SLC17A3
6	25754927	25781403	SLC17A4
6	74303102	74363737	SLC17A5
6	133090507	133119747	SLC18B1
6	160542863	160579750	SLC22A1
6	110745890	110797844	SLC22A16
6	160637794	160679963	SLC22A2
6	3269207	3456793	SLC22A23
6	160769405	160873611	SLC22A3
6	43265998	43273276	SLC22A7
6	35911291	35992413	SLC26A8
6	44187242	44201888	SLC29A1
6	134308719	134373789	SLC2A12
6	88182643	88222057	SLC35A1
6	44221838	44225283	SLC35B2
6	8413301	8435794	SLC35B3
6	33168603	33172214	SLC39A7
6	31830969	31846823	SLC44A4
6	84262604	84419127	SNAP91
6	86215214	86303629	SNX14
6	108532717	108582464	SNX3
6	158244294	158366109	SNX9
6	144471654	144513076	STX11
6	132778663	132834337	STX7
6	147525494	147711612	STXBP5
6	32812986	32821748	TAP1
6	32789610	32806547	TAP2
6	54173203	54254950	TINAG
6	75962638	75994632	TMEM30A
6	41755181	41757634	TOMM6
6	52362200	52441862	TRAM2
6	116817646	116866773	TRAPPC3L
6	35465651	35480647	TULP1
6	7881483	7911047	TXNDC5
6	33218049	33239662	VPS52
6	43490068	43543812	XPO5
7	48211057	48687091	ABCA13
7	87133179	87342639	ABCB1
7	87031361	87105019	ABCB4
7	20655245	20796637	ABCB5
7	150725510	150744869	ABCB8
7	100487615	100493541	ACHE
7	45614125	45762715	ADCY1
7	38423297	38671167	AMPH
7	150549573	150558379	AOC1
7	100797686	100804557	AP1S1
7	99699130	99704803	AP4M1
7	4815262	4834026	AP5Z1
7	30951415	30965131	AQP1
7	127228406	127231759	ARF5
7	150745379	150749843	ASIC3
7	149570057	149577787	ATP6V0E2
7	99564350	99573735	AZGP1
7	33169152	33645680	BBS9
7	93621000	93633690	BET1
7	81579418	82073031	CACNA2D1
7	44256749	44365230	CAMK2B
7	92861653	92990435	CCDC132
7	5938341	5965605	CCZ1
7	6838566	6865926	CCZ1B
7	80231504	80308593	CD36
7	130033612	130081051	CEP41
7	117120017	117308719	CFTR
7	143013219	143049097	CLCN1
7	106842189	107204959	COG5
7	94023873	94060544	COL1A2
7	130146079	130353598	COPG2
7	44084239	44101315	DBNL
7	140218220	140302342	DENND2A
7	158523689	158622319	ESYT2
7	132937823	133750514	EXOC4
7	127220682	127225654	GCC1
7	75162619	75368283	HIP1
7	119913722	120390387	KCND2
7	150642044	150675402	KCNH2
7	6500712	6523849	KDELR2
7	98771197	98805089	KPNA7
7	45120036	45128493	NACAD
7	135242662	135333501	NUP205
7	23221446	23240630	NUPL2
7	102073996	102097268	ORAI2
7	24836159	25019760	OSBPL3
7	92116337	92157845	PEX1
7	142829174	142836834	PIP
7	47814250	47988071	PKD1L1
7	30067977	30157961	PLEKHA8
7	72349936	72421979	POM121
7	94927669	94953884	PON1
7	588834	767313	PRKAR1B
7	140103843	140126050	RAB19
7	45197367	45223849	RAMP3
7	151163098	151217010	RHEB
7	105172532	105208124	RINT1
7	54819940	54826939	SEC61G
7	155595558	155604967	SHH
7	100450341	100464634	SLC12A9
7	122753588	122840025	SLC13A1
7	135365985	135412933	SLC13A4
7	95749532	95951459	SLC25A13
7	87463814	87505692	SLC25A40
7	107405912	107443678	SLC26A3
7	107301080	107358254	SLC26A4
7	102993177	103086624	SLC26A5
7	5322561	5343704	SLC29A4
7	133974089	134001827	SLC35B4
7	140033552	140098311	SLC37A3
7	150755299	150773614	SLC4A2
7	2291405	2354099	SNX8
7	76018646	76039012	SRCRB4D
7	89783689	89794141	STEAP1
7	73113535	73134017	STX1A
7	138279030	138363790	SVOPL
7	100218039	100239173	TFR2
7	128594234	128695227	TNPO3
7	22852251	22862421	TOMM7
7	142605648	142630820	TRPV5
7	142568960	142583490	TRPV6
7	73082174	73086440	VPS37D
7	38763543	38948800	VPS41
7	29846170	29956682	WIPF3
7	44240578	44253893	YKT6
7	75956108	75988342	YWHAG
7	76026841	76071388	ZP3
8	107771711	107782472	ABRA
8	131792547	132052835	ADCY8
8	42010464	42028701	AP3M2
8	143692405	143695833	ARC
8	68109884	68255912	ARFGEF1
8	20054704	20079207	ATP6V1B2
8	104033248	104085285	ATP6V1C1
8	82644688	82671750	CHMP4C
8	23101150	23119512	CHMP7
8	42552562	42592209	CHRNB3
8	1711870	1734736	CLN8
8	62200525	62414204	CLVS1
8	87526656	87573726	CPNE3
8	21911081	21940036	DMTN
8	120569317	120651106	ENPP2
8	110346552	110358189	ENY2
8	33228342	33330664	FUT10
8	144295068	144299044	GPIHBP1
8	42752033	42885682	HOOK3
8	73449626	73850584	KCNB2
8	133133105	133493004	KCNQ3
8	99439250	99443025	KCNS2
8	36641842	36793643	KCNU1
8	110979233	110986959	KCNV1
8	126036502	126104061	KIAA0196
8	28924795	29120610	KIF13B
8	23154410	23261722	LOXL2
8	105501459	105601252	LRP12
8	145734552	145736589	MFSD3
8	15965387	16050300	MSR1
8	59496063	59572404	NSMAF
8	96145949	96168913	PLEKHF2
8	37716465	37757015	RAB11FIP1
8	61429469	61536203	RAB2A
8	73976778	74005507	SBSPON
8	27491577	27534286	SCARA3
8	27727399	27850369	SCARA5
8	67624653	67774257	SGK3
8	82605891	82607207	SLC10A5
8	20002366	20040717	SLC18A1
8	42273980	42397356	SLC20A2
8	104410866	104427468	SLC25A32
8	92261516	92410378	SLC26A7
8	117962512	118188953	SLC30A8
8	22224762	22291642	SLC39A14
8	145637798	145642273	SLC39A4
8	17354597	17428077	SLC7A2
8	82711818	82754521	SNX16
8	101585110	101661893	SNX31
8	29920631	29940649	TMEM66
8	9413445	9639856	TNKS
8	71485453	71520694	TRAM1
8	72933486	72987819	TRPA1
8	143293441	143484543	TSNARE1
8	15397596	15624158	TUSC3
8	42249279	42263455	VDAC3
8	100025494	100889814	VPS13B
8	17104401	17155533	VPS37A
8	87354994	87480181	WWP1
8	21777180	21864096	XPO7
8	101930804	101965623	YWHAZ
9	139901686	139923374	ABCA2
9	116822407	116840752	AMBP
9	72042449	72287275	APBA1
9	33441152	33447631	AQP3
9	33384948	33402517	AQP7
9	116111812	116133513	BSPRY
9	27546543	27573864	C9orf72
9	136325087	136335909	CACFD1
9	140772241	141019076	CACNA1B
9	33264877	33282067	CHMP5
9	36190853	36212059	CLTA
9	126141933	126692417	DENND1A
9	130965663	131017527	DNM1
9	27284652	27297137	EQTN
9	115927800	115983641	FKBP15
9	132649466	132805473	FNBP1
9	128024111	128127290	GAPVD1
9	131266971	131304580	GLE1
9	127640573	127703386	GOLGA1
9	140033609	140063214	GRIN1
9	104331634	104500862	GRIN3A
9	97136833	97223202	HIATL1
9	138594031	138684993	KCNT1
9	2717526	2730037	KCNV2
9	130911732	130915734	LCN2
9	139746819	139755251	MAMDC4
9	132934857	132999583	NCS1
9	131709977	131769374	NUP188
9	134000981	134109091	NUP214
9	19115759	19127604	PLIN2
9	71627445	71629039	PRKACG
9	123940415	123964365	RAB14
9	127962821	127996438	RABEPK
9	6011019	6015640	RANBP6
9	85597315	85678043	RASEF
9	139296374	139305054	SDCCAG3
9	101984570	101992901	SEC61B
9	17578953	17797122	SH3GL2
9	34634719	34637768	SIGMAR1
9	4490427	4587469	SLC1A1
9	19507450	19787017	SLC24A2
9	130830479	130871537	SLC25A25
9	131102839	131123749	SLC27A4
9	86890765	86983413	SLC28A3
9	136336216	136344276	SLC2A6
9	130159465	130170161	SLC2A8
9	140125209	140131006	SLC34A3
9	99082988	99145992	SLC35D2
9	108006929	108153682	SLC44A1
9	115641200	115653193	SLC46A2
9	115513134	115637267	SNX30
9	102668915	102736818	STX17
9	130374486	130454995	STXBP1
9	75136717	75451267	TMC1
9	37588410	37592636	TOMM5
9	77337411	77503010	TRPM6
9	135766735	135820020	TSC1
9	34179003	34252521	UBAP1
9	132597696	132644107	USP20
9	2621793	2654485	VLDLR
9	79792361	80032399	VPS13A
9	14511	29739	WASH1
10	101542463	101611662	ABCC2
10	104238986	104262512	ACTR1A
10	111765726	111895323	ADD3
10	75880015	75910826	AP3M1
10	24872538	25012597	ARHGAP21
10	104433484	104474190	ARL3
10	112658488	112679124	BBIP1
10	18429606	18830688	CACNB2
10	105213144	105218648	CALHM1
10	135138928	135150475	CALY
10	22605312	22609246	COMMD3
10	16865965	17171816	CUBN
10	101491958	101515894	CUTC
10	124320181	124403252	DMBT1
10	81272357	81276196	EIF5AL1
10	94594470	94819251	EXOC6
10	51827684	51893269	FAM21A
10	43867092	43871783	FXYD4
10	104005255	104142656	GBF1
10	5807186	5855512	GDI2
10	103585731	103603677	KCNIP2
10	118957000	118969810	KCNK18
10	78629359	79397577	KCNMA1
10	70748477	70776739	KIAA1279
10	100007443	100028007	LOXL4
10	74451889	74647452	MCU
10	74127084	74385949	MICU1
10	18098352	18200091	MRC1
10	13142082	13180276	OPTN
10	102047903	102090243	PKD2L1
10	72357104	72362531	PRF1
10	119764427	119806114	RAB11FIP2
10	27793103	27831166	RAB18
10	71909960	71930285	SAR1A
10	75504131	75531933	SEC24C
10	102246403	102279595	SEC31B
10	12171640	12211957	SEC61A2
10	81697496	81708861	SFTPD
10	104474298	104498946	SFXN2
10	102790996	102800998	SFXN3
10	120900425	120925204	SFXN4
10	91190051	91295313	SLC16A12
10	61410522	61469649	SLC16A9
10	119000584	119038941	SLC18A2
10	50818347	50820766	SLC18A3
10	70242090	70287280	SLC25A16
10	73079010	73123147	SLC29A3
10	18240768	18332221	SLC39A12
10	17686124	17758823	STAM
10	51592080	51623386	TIMM23
10	76969912	76991206	VDAC2
10	70883908	70932617	VPS26A
10	114206756	114578503	VTI1A
10	49893518	50191001	WDFY4
11	17414432	17498449	ABCC8
11	119019750	119033375	ABCG4
11	10326642	10328923	ADM
11	67033905	67054029	ADRBK1
11	26353678	26684836	ANO3
11	22214722	22304913	ANO5
11	417930	442011	ANO9
11	925809	1012245	AP2A2
11	65541369	65548062	AP5B1
11	116706469	116708338	APOA1
11	116660086	116663136	APOA5
11	116700624	116703787	APOC3
11	77300680	77321401	AQP11
11	118443102	118473748	ARCN1
11	72525451	72540680	ATG16L2
11	66278119	66301084	BBS1
11	202924	207422	BET1L
11	86013253	86056985	C11orf73
11	14988215	14993832	CALCA
11	65784223	65793988	CATSPER1
11	60869930	60895324	CD5
11	60739113	60787849	CD6
11	67820326	67888858	CHKA
11	6260322	6265707	CNGA4
11	14479049	14521441	COPB1
11	107879408	107978488	CUL5
11	9160372	9286873	DENND5A
11	6232564	6255941	FAM160A2
11	117690790	117698807	FXYD2
11	117707691	117748201	FXYD6
11	5246696	5248301	HBB
11	6452268	6462254	HPX
11	532242	535550	HRAS
11	122928200	122932901	HSPA8
11	113845797	113861035	HTR3A
11	113775518	113817283	HTR3B
11	71935882	71950191	INPPL1
11	9406169	9469674	IPO7
11	30031288	30038577	KCNA4
11	17757495	17804602	KCNC1
11	74165886	74178600	KCNE3
11	128707915	128737268	KCNJ1
11	17406795	17410878	KCNJ11
11	128761313	128787964	KCNJ5
11	65360326	65363467	KCNK7
11	2466221	2870340	KCNQ1
11	28042163	28129746	KIF18A
11	66024765	66035332	KLC2
11	35965612	36252841	LDLRAD3
11	27515965	27528326	LIN7C
11	46878268	46940173	LRP4
11	68080108	68216743	LRP5
11	102813721	102826463	MMP13
11	60260251	60274903	MS4A12
11	47799670	47870057	NUP160
11	3696240	3819022	NUP98
11	59341871	59383617	OSBP
11	3108346	3186582	OSBPL5
11	65837824	66012218	PACS1
11	47199073	47208010	PACSIN3
11	93862094	93915138	PANX1
11	124481453	124490252	PANX3
11	72287184	72385497	PDE2A
11	85668214	85780923	PICALM
11	64018995	64036924	PLCB3
11	66036056	66044963	RAB1B
11	82692478	82782884	RAB30
11	87846415	87908635	RAB38
11	107799277	107834208	RAB39A
11	61664773	61684997	RAB3IL1
11	73386683	73472201	RAB6A
11	66824289	66839488	RHOD
11	66099542	66104000	RIN1
11	18287808	18291524	SAA1
11	118033519	118047337	SCN2B
11	123499895	123525315	SCN3B
11	60704555	60719257	SLC15A3
11	22359667	22401049	SLC17A6
11	35272752	35441610	SLC1A2
11	63057430	63079246	SLC22A10
11	64323098	64338999	SLC22A11
11	64358282	64369820	SLC22A12
11	2920951	2946476	SLC22A18
11	64981311	65010228	SLC22A20
11	62847412	62911693	SLC22A24
11	62931296	62997124	SLC22A25
11	62744069	62752495	SLC22A6
11	62760296	62783317	SLC22A8
11	63137261	63177731	SLC22A9
11	790475	798269	SLC25A22
11	65142663	65150142	SLC25A45
11	45825623	45834567	SLC35C1
11	124933013	124960412	SLC37A2
11	118895061	118901616	SLC37A4
11	47430046	47438051	SLC39A13
11	57252004	57283192	SLC43A1
11	57174427	57195053	SLC43A3
11	26688566	26743574	SLC5A12
11	20620946	20676610	SLC6A5
11	74862032	74917445	SLCO2B1
11	107578101	107582787	SLN
11	64794880	64808044	SNX15
11	65601410	65621172	SNX32
11	121322912	121504471	SORL1
11	66452720	66488870	SPTBN2
11	3876933	4114440	STIM1
11	59522532	59573355	STX3
11	62574332	62599563	STX5
11	45261853	45307884	SYT13
11	85405264	85522178	SYTL2
11	57295936	57298232	TIMM10
11	6502677	6505911	TIMM10B
11	111955524	111957522	TIMM8B
11	117771356	117800168	TMPRSS13
11	113558268	113577068	TMPRSS5
11	68816350	68858072	TPCN2
11	118889241	118894384	TRAPPC4
11	6469843	6495689	TRIM3
11	101322295	101454659	TRPC6
11	2425745	2444275	TRPM5
11	18501858	18548503	TSG101
11	73685716	73693889	UCP2
11	73711326	73720282	UCP3
11	118938493	118952688	VPS11
11	134094561	134117686	VPS26B
11	60897728	60928916	VPS37C
11	64863683	64879180	VPS51
11	113603905	113644485	ZW10
12	53701240	53715412	AAAS
12	123405498	123451056	ABCB9
12	21950323	22089628	ABCC9
12	39945022	40013843	ABCD2
12	49159975	49182820	ADCY6
12	58118076	58135944	AGAP2
12	101188374	101522419	ANO4
12	56754355	56756583	APOF
12	12878851	12944400	APOLD1
12	50344524	50352664	AQP2
12	50355279	50359461	AQP5
12	50366620	50370922	AQP6
12	50451420	50477405	ASIC1
12	110719032	110788898	ATP2A2
12	89981826	90049844	ATP2B1
12	124196865	124246302	ATP6V0A2
12	56109818	56113491	BLOC1S1
12	22601517	22697452	C2CD5
12	2162416	2807115	CACNA1C
12	1901123	2027870	CACNA2D4
12	49208215	49222726	CACNB3
12	7623412	7656414	CD163
12	7507556	7596749	CD163L1
12	56360556	56366568	CDK2
12	12870302	12875305	CDKN1B
12	88442790	88535993	CEP290
12	10183276	10218565	CLEC9A
12	54718911	54745633	COPZ1
12	58156117	58160976	CYP27B1
12	31535157	31743952	DENND5B
12	32832137	32898584	DNM1L
12	93166285	93323107	EEA1
12	3724494	3862366	EFCAB4B
12	48103517	48119355	ENDOU
12	29493579	29534143	ERGIC2
12	56521986	56538460	ESYT1
12	21654699	21671337	GOLT1B
12	13714410	14133022	GRIN2B
12	123320039	123347507	HIP1R
12	104324112	104341708	HSP90B1
12	111086491	111127617	HVCN1
12	30781915	30848929	IPO8
12	26488285	26986131	ITPR2
12	5019073	5027422	KCNA1
12	5153085	5155954	KCNA5
12	4918342	4960278	KCNA6
12	75433858	75603528	KCNC2
12	49932940	49952077	KCNH3
12	21917889	21927755	KCNJ8
12	70760062	70828072	KCNMB4
12	105501492	105562908	KIAA1033
12	81191171	81331694	LIN7A
12	57522282	57607142	LRP1
12	12268959	12419811	LRP6
12	53645370	53648190	MFSD5
12	56843286	56848435	MIP
12	57106211	57119326	NACA
12	4758264	4796720	NDUFA9
12	8234807	8250373	NECAP1
12	69080731	69136473	NUP107
12	102467970	102512361	NUP37
12	10310899	10324790	OLR1
12	122064455	122079946	ORAI1
12	58087738	58115340	OS9
12	76745577	76953589	OSBPL8
12	121647664	121671909	P2RX4
12	121570622	121624354	P2RX7
12	18836110	18890993	PLCZ1
12	72148658	72181150	RAB21
12	120532899	120554643	RAB35
12	70132631	70216984	RAB3IP
12	56367697	56390467	RAB5B
12	131356617	131360826	RAN
12	86198331	86230318	RASSF9
12	123955909	124018265	RILPL1
12	123899936	123921264	RILPL2
12	113229549	113336686	RPH3A
12	125262174	125348519	SCARB1
12	51985020	52206648	SCN8A
12	6456009	6486523	SCNN1A
12	51373566	51422058	SLC11A2
12	129277739	129308541	SLC15A4
12	16341419	16430619	SLC15A5
12	59989821	60183636	SLC16A7
12	100750857	100815837	SLC17A8
12	58013693	58019934	SLC26A10
12	40148823	40499661	SLC2A13
12	7966397	8025495	SLC2A14
12	8071824	8088892	SLC2A3
12	56623820	56631630	SLC39A5
12	105197275	105322472	SLC41A2
12	51785101	51909547	SLC4A8
12	101549994	101604016	SLC5A8
12	299243	323371	SLC6A12
12	329787	372039	SLC6A13
12	85253267	85306608	SLC6A15
12	113736571	113772925	SLC8B1
12	21417534	21548371	SLCO1A2
12	21284128	21392730	SLCO1B1
12	20963638	21069845	SLCO1B3
12	20848289	20906320	SLCO1C1
12	103981069	104160502	STAB2
12	131274145	131323819	STX2
12	109304658	109372453	SVOP
12	117476728	117537251	TESC
12	113659260	113736390	TPCN1
12	120881764	120884215	TRIAP1
12	110220892	110271212	TRPV4
12	125396192	125399587	UBC
12	121147831	121161443	UNC119B
12	6571403	6579843	VAMP1
12	48235320	48298814	VDR
12	110929330	110939916	VPS29
12	122716094	122751068	VPS33A
12	123349875	123380712	VPS37B
13	95672083	95953687	ABCC4
13	25254549	25285923	ATP12A
13	114303119	114312513	ATP4B
13	46039030	46110833	COG3
13	110801310	110959496	COL4A1
13	36342789	36705514	DCLK1
13	43597362	43683306	DNAJC15
13	114523522	114567046	GAS6
13	20712394	20735183	GJA3
13	20761602	20767114	GJB2
13	31710762	31736117	HSPH1
13	50273443	50367057	KPNA3
13	101706130	102068813	NALCN
13	35516424	36246874	NBEA
13	25875666	25916561	NUPL1
13	28712643	28869475	PAN3
13	111175413	111214071	RAB20
13	114747194	114898095	RASA3
13	44947978	44971850	SERP2
13	103696348	103719196	SLC10A2
13	99336055	99404929	SLC15A1
13	45967451	45992516	SLC25A30
13	29274217	29293150	SLC46A3
13	75858809	76056250	TBC1D4
13	114145308	114204544	TMCO3
13	19997017	20110903	TPTE2
13	38210773	38443939	TRPC4
13	52986737	53024763	VPS36
13	21351468	21476913	XPO4
14	74751980	74769767	ABCD4
14	24787555	24804277	ADCY4
14	64932217	64941221	AKAP5
14	32798479	33302268	AKAP6
14	103388993	103397179	AMN
14	24028777	24037279	AP1G2
14	31494312	31565656	AP4S1
14	57735606	57756797	AP5M1
14	50359736	50363772	ARF6
14	67804581	67826720	ATP6V1D
14	24678787	24683036	CHMP4A
14	54893647	54908148	CNIH
14	76044940	76114512	FLVCR2
14	100111480	100143011	HHIPL1
14	102547075	102606086	HSP90AA1
14	24649425	24658124	IPO4
14	63173945	63568584	KCNH5
14	88646452	88793256	KCNK10
14	90528108	90652195	KCNK13
14	104095525	104167888	KLC1
14	23340960	23347293	LRP10
14	74964886	75079034	LTBP2
14	35870716	35873960	NFKBIA
14	73603143	73690399	PSEN1
14	65412532	65438875	RAB15
14	21927179	21945132	RAB2B
14	31091460	31205034	SCFD1
14	39501123	39572437	SEC23A
14	23815527	23822080	SLC22A17
14	92788925	92967825	SLC24A4
14	37147126	37641865	SLC25A21
14	100757453	100772860	SLC25A29
14	100789679	100796715	SLC25A47
14	21467414	21470034	SLC39A2
14	69865096	69929107	SLC39A9
14	23242431	23289020	SLC7A7
14	70510934	70655787	SLC8A3
14	35030618	35099366	SNX6
14	81726994	81893748	STON2
14	25281293	25519095	STXBP6
14	58875370	58894232	TIMM9
14	61744088	61748530	TMEM30B
14	58862644	58875419	TOMM20L
14	39617015	39639634	TRAPPC6B
14	92434243	92506403	TRIP11
14	93799565	94173689	UNC79
14	97263684	97347951	VRK1
14	68117866	68141602	VTI1B
15	67493366	67547074	AAGAB
15	83328033	83378635	AP3B2
15	90373831	90437617	AP3S2
15	51200869	51298097	AP4E1
15	29213840	29410518	APBA2
15	58430408	58478110	AQP9
15	25923859	26108349	ATP10A
15	50150435	50411419	ATP8B4
15	72978520	73030817	BBS4
15	76352299	76497304	C15orf27
15	90373831	90456222	C15orf38-AP3S2
15	43922772	43941039	CATSPER2
15	41523437	41574085	CHP1
15	32322686	32462384	CHRNA7
15	45409685	45422057	DUOXA1
15	45406523	45410304	DUOXA2
15	27111866	27194357	GABRA5
15	26788693	27018935	GABRB3
15	27216429	27778373	GABRG3
15	35044642	35046782	GJD2
15	73612200	73661605	HCN4
15	59428168	59665071	MYO1E
15	52599480	52821247	MYO5A
15	56119120	56285835	NEDD4
15	28000021	28344458	OCA2
15	74287014	74340160	PML
15	77287465	77329671	PSTPIP1
15	66161797	66184329	RAB11A
15	55495164	55582013	RAB27A
15	63481728	63559975	RAB8B
15	90014638	90039799	RHCG
15	33603177	34158303	RYR3
15	75137197	75165670	SCAMP2
15	75287876	75313836	SCAMP5
15	84116091	84287495	SH3GL3
15	48498498	48596275	SLC12A1
15	34522197	34630265	SLC12A6
15	65914270	65948598	SLC24A1
15	48413169	48434589	SLC24A5
15	45774676	45815002	SLC30A4
15	92396938	92715665	SLCO3A1
15	64388083	64436433	SNX1
15	75941348	75950968	SNX33
15	81605007	81616524	STARD5
15	91643182	91844539	SV2B
15	79603491	79615189	TMED3
15	31293264	31453476	TRPM1
15	50849351	50979012	TRPM7
15	41186628	41196173	VPS18
15	91541774	91565833	VPS33B
15	42450899	42500502	VPS39
15	80351910	80430735	ZFAND6
16	16043434	16236931	ABCC1
16	48200822	48269088	ABCC11
16	48116884	48180681	ABCC12
16	16243422	16317328	ABCC6
16	4012650	4166186	ADCY9
16	71762903	71842976	AP1G1
16	28505970	28510291	APOBR
16	25228285	25240253	AQP8
16	28889809	28915830	ATP2A1
16	84402133	84497793	ATP2C2
16	2563727	2570224	ATP6V0C
16	67471917	67515089	ATP6V0D1
16	56518259	56554008	BBS2
16	1203241	1271772	CACNA1H
16	24266874	24373737	CACNG3
16	82660399	83830215	CDH13
16	56995835	57017756	CETP
16	89710839	89724129	CHMP1A
16	23765948	23770256	CHP2
16	1494934	1525085	CLCN7
16	23399814	23464512	COG7
16	30194731	30200397	CORO1A
16	4404543	4466962	CORO7
16	70380824	70407284	DDX19A
16	70323670	70367735	DDX19B
16	75600249	75611779	GABARAPL2
16	23474863	23521815	GGA2
16	58741035	58768246	GOT2
16	222846	223709	HBA2
16	72088508	72094955	HP
16	72097125	72111145	HPR
16	57769660	57791162	KATNB1
16	84254741	84273356	KCNG4
16	1756221	1820318	MAPK8IP3
16	77224836	77233543	MON1B
16	5074845	5083942	NAGPA
16	15031300	15045931	NPIPA1
16	56764017	56878862	NUP93
16	67880819	67905219	NUTF2
16	4390252	4401373	PAM16
16	2138711	2185899	PKD1
16	81134484	81253975	PKD1L2
16	71963441	72033877	PKD1L3
16	23847300	24231932	PRKCB
16	475668	572481	RAB11FIP3
16	2198651	2204141	RAB26
16	639357	679273	RAB40C
16	28915742	28936532	RABEP2
16	108058	122629	RHBDF1
16	23313591	23392620	SCNN1B
16	23194040	23228200	SCNN1G
16	56899119	56949762	SLC12A3
16	67977377	68002597	SLC12A4
16	89262169	89266529	SLC22A31
16	58700298	58718674	SLC38A7
16	84043389	84075762	SLC38A8
16	24857184	24922949	SLC5A11
16	31494439	31502091	SLC5A2
16	55689542	55740104	SLC6A2
16	87863629	87903100	SLC7A5
16	68334518	68344868	SLC7A6OS
16	67282855	67306094	SLC9A5
16	50700211	50715264	SNX20
16	89894907	89937727	SPIRE2
16	28986096	28995869	SPNS1
16	31000577	31021829	STX1B
16	31044903	31051485	STX4
16	88923506	88927520	TRAPPC2L
16	2097990	2138713	TSC2
16	10860533	10912621	TVP23A
16	46693589	46723144	VPS35
16	28109297	28223239	XPO6
16	29789561	29792969	ZG16
17	67144148	67240956	ABCA10
17	67240576	67323323	ABCA5
17	67074847	67138015	ABCA6
17	66970773	67057136	ABCA9
17	48712218	48769063	ABCC3
17	7239848	7254793	ACAP1
17	4066665	4167274	ANKFY1
17	33914282	34053436	AP2B1
17	58520520	58603580	APPBP2
17	7076750	7082883	ASGR1
17	7004641	7018130	ASGR2
17	31340105	32483825	ASIC2
17	7554254	7561089	ATP1B2
17	3827163	3867758	ATP2A3
17	40962150	40976310	BECN1
17	48638429	48704835	CACNA1G
17	37329709	37353956	CACNB1
17	65040652	65052913	CACNG1
17	64960980	65029518	CACNG4
17	64873391	64881395	CACNG5
17	34415602	34417506	CCL3
17	34198495	34207377	CCL5
17	32646066	32648421	CCL8
17	33254878	33288528	CCT6B
17	78965641	78973933	CHMP6
17	6977856	6983600	CLEC10A
17	57697050	57774317	CLTC
17	71189173	71204646	COG1
17	48261457	48279000	COL1A1
17	46103533	46115152	COPZ2
17	80200537	80231594	CSNK1D
17	3539762	3566397	CTNS
17	4636828	4643223	CXCL16
17	61509665	61523722	CYB561
17	76670130	76778376	CYTH1
17	7210318	7215782	EIF5A
17	19140690	19240028	EPN2
17	74077086	74099868	EXOC7
17	41052814	41066450	G6PC
17	42148098	42153712	G6PC3
17	7143738	7145753	GABARAP
17	73232694	73258444	GGA3
17	28804426	28853832	GOSR1
17	45000486	45018733	GOSR2
17	39878891	39890898	HAP1
17	79650962	79669151	HGS
17	7825177	7832753	KCNAB3
17	40308910	40333296	KCNH4
17	61600695	61626338	KCNH6
17	21279699	21323179	KCNJ12
17	68071366	68131749	KCNJ16
17	68165676	68176185	KCNJ2
17	66031848	66042970	KPNA2
17	45727275	45761004	KPNB1
17	76967335	76976061	LGALS3BP
17	60704762	60770962	MRC2
17	1367480	1396001	MYO1C
17	59667794	59668563	NACA2
17	49230920	49239450	NME1
17	78440633	78450404	NPTX1
17	44668035	44834830	NSF
17	5289346	5323059	NUP88
17	45884733	45899147	OSBPL7
17	3799885	3819960	P2RX1
17	4710396	4726727	PLD2
17	43513266	43568146	PLEKHM1
17	27041299	27045286	RAB34
17	72667256	72743474	RAB37
17	80614943	80656598	RAB40B
17	40276994	40307062	RAB5C
17	5185558	5289132	RABEP1
17	40913212	40915059	RAMP2
17	8191969	8193409	RANGRF
17	74466975	74497509	RHBDF2
17	1549444	1553392	RILP
17	62015914	62050278	SCN4A
17	26800664	26824799	SLC13A2
17	6588038	6616740	SLC13A5
17	6944949	6947242	SLC16A11
17	6939394	6943440	SLC16A13
17	80186282	80197375	SLC16A3
17	73084055	73102252	SLC16A5
17	66263167	66287405	SLC16A6
17	79679266	79688046	SLC25A10
17	73269061	73285530	SLC25A19
17	42396993	42402217	SLC25A39
17	78194200	78227308	SLC26A11
17	7185054	7191367	SLC2A4
17	47778690	47785282	SLC35B1
17	79218799	79269096	SLC38A10
17	70642085	71088853	SLC39A11
17	1477696	1532130	SLC43A2
17	26721661	26733230	SLC46A1
17	19437167	19482346	SLC47A1
17	19581628	19620043	SLC47A2
17	42325758	42345502	SLC4A1
17	18853989	18924004	SLC5A10
17	28523376	28562954	SLC6A4
17	47007458	47022154	SNF8
17	46184920	46200105	SNX11
17	4402129	4443228	SPNS2
17	4337219	4391499	SPNS3
17	37793333	37820454	STARD3
17	9153788	9479275	STX8
17	35874900	35969486	SYNRG
17	900357	905407	TIMM22
17	52978052	53039328	TOM1L1
17	17746822	17875784	TOM1L2
17	7833663	7835317	TRAPPC1
17	3468740	3512705	TRPV1
17	16318856	16340317	TRPV2
17	3413796	3461289	TRPV3
17	18684582	18710026	TVP23B
17	15405578	15466945	TVP23C
17	16284367	16286054	UBB
17	26873725	26879646	UNC119
17	8062465	8066293	VAMP2
17	40925454	40931617	VPS25
17	411908	618096	VPS53
17	26694298	26697373	VTN
17	38375574	38438439	WIPF2
17	1247834	1303556	YWHAE
18	55313658	55470327	ATP8B1
18	11851389	11854448	CHMP1B
18	319355	500729	COLEC12
18	77623668	77659816	KCNG2
18	44056935	44236996	LOXHD1
18	19321545	19450914	MIB1
18	11883470	11908796	MPPE1
18	47349156	47721451	MYO5B
18	10525873	10552766	NAPG
18	55711610	56068772	NEDD4L
18	21111463	21166581	NPC1
18	21742009	21977833	OSBPL1A
18	39535199	39661448	PIK3C3
18	8609443	8639380	RAB12
18	52495708	52562747	RAB27B
18	9708228	9862553	RAB31
18	9475530	9538106	RALBP1
18	12947983	12987535	SEH1L
18	42792947	43263072	SLC14A2
18	33688494	33709357	SLC39A6
18	12446511	12657912	SPIRE1
18	51851062	51880943	STARD6
18	71815746	71826204	TIMM21
18	29409136	29523091	TRAPPC8
18	61056423	61089752	VPS4B
19	8478187	8503901	March2
19	1040102	1065571	ABCA7
19	39138267	39221171	ACTN4
19	33087907	33166102	ANKRD27
19	17434032	17445638	ANO8
19	16308665	16346156	AP1M1
19	10683347	10697991	AP1M2
19	50270180	50310369	AP2A1
19	47341423	47354203	AP2S1
19	2100987	2151556	AP3D1
19	3750771	3761673	APBA3
19	36359401	36370699	APLP1
19	45417921	45422606	APOC1
19	45449239	45452822	APOC2
19	45445495	45448753	APOC4
19	45409039	45412650	APOE
19	36266417	36279724	ARHGAP33
19	10654647	10664094	ATG4D
19	42470734	42498428	ATP1A3
19	36041095	36054560	ATP4A
19	1782074	1812275	ATP8B3
19	45682003	45685058	BLOC1S3
19	13317256	13617274	CACNA1A
19	54495542	54515920	CACNG6
19	54415991	54446969	CACNG7
19	54466290	54493469	CACNG8
19	10501809	10514271	CDC37
19	19010323	19030199	COPE
19	1941161	1981337	CSNK1G2
19	48972465	48985571	CYTH2
19	10828729	10942586	DNM2
19	48216601	48246391	EHD2
19	16466055	16582823	EPS15L1
19	17858527	17899377	FCHO1
19	49468566	49470136	FTL
19	35629732	35633954	FXYD1
19	35606732	35615228	FXYD3
19	35634154	35645205	FXYD7
19	1000437	1009723	GRIN3B
19	589893	617159	HCN2
19	12873817	12886434	HOOK2
19	49570675	49576198	KCNA7
19	50818765	50832634	KCNC3
19	48958766	48969367	KCNJ14
19	38810484	38819654	KCNK6
19	18062111	18109930	KCNN1
19	44270685	44285409	KCNN4
19	48885827	48894810	KDELR1
19	45843998	45854778	KLC3
19	18668572	18680197	KXD1
19	11200038	11244506	LDLR
19	49617618	49621717	LIN7B
19	33685599	33699773	LRP3
19	7587496	7598895	MCOLN1
19	47990891	48018515	NAPA
19	18264016	18281343	PIK3R2
19	3630179	3700477	PIP5K1C
19	4838346	4867780	PLIN3
19	8455205	8469318	RAB11B
19	18307611	18314874	RAB3A
19	11432722	11450344	RAB3D
19	41284124	41302849	RAB4B
19	16222490	16244445	RAB8A
19	39358470	39368919	RINL
19	38924340	39078204	RYR1
19	1905373	1926012	SCAMP4
19	35521592	35531353	SCN1B
19	4360364	4400565	SH3GL1
19	49932655	49944808	SLC17A7
19	47278140	47291842	SLC1A5
19	15060991	15083730	SLC1A6
19	6440075	6459781	SLC25A23
19	6426048	6433790	SLC25A41
19	19174803	19223839	SLC25A42
19	17581300	17616977	SLC27A1
19	2732522	2740074	SLC39A3
19	17982782	18005983	SLC5A5
19	33699570	33716756	SLC7A10
19	33321417	33360683	SLC7A9
19	47931279	47975307	SLC8A2
19	40973126	41082365	SPTBN4
19	55999870	56030466	SSC5D
19	13255224	13260987	STX10
19	7701991	7712759	STXBP2
19	50380682	50392007	TBC1D17
19	2425622	2427875	TIMM13
19	7991603	8008708	TIMM44
19	39971052	39981528	TIMM50
19	10943114	10946983	TMED1
19	16771938	16799830	TMEM38A
19	45394477	45406946	TOMM40
19	7745707	7747748	TRAPPC5
19	45666186	45681501	TRAPPC6A
19	6739707	6751529	TRIP10
19	49661016	49715098	TRPM4
19	54926605	54947899	TTYH1
19	17326155	17330638	USE1
20	3801171	3805954	AP5S1
20	47538275	47653230	ARFGEF2
20	3063202	3065370	AVP
20	30252261	30310656	BCL2L1
20	32399110	32442173	CHMP4B
20	61974662	61992748	CHRNA4
20	34213953	34252878	CPNE1
20	47662783	47713497	CSE1L
20	34129778	34145405	ERGIC3
20	47988505	48099181	KCNB1
20	49620193	49639675	KCNG1
20	43374488	43380954	KCNK15
20	62037542	62103993	KCNQ2
20	43720950	43729753	KCNS1
20	23331373	23335408	NXT1
20	60813580	60871269	OSBPL2
20	44527259	44541003	PLTP
20	56884771	56942563	RAB22A
20	55926145	55953519	RAE1
20	19867165	19983103	RIN2
20	17594323	17662928	RRBP1
20	18488188	18542059	SEC23B
20	42187635	42214273	SGK2
20	3667617	3687775	SIGLEC1
20	44650329	44688789	SLC12A5
20	45186462	45313124	SLC13A3
20	61583999	61599949	SLC17A9
20	4833002	4990939	SLC23A2
20	19193290	19703541	SLC24A3
20	45338279	45364986	SLC2A10
20	37353105	37358015	SLC32A1
20	3208063	3219887	SLC4A11
20	48429250	48508779	SLC9A8
20	61273797	61303647	SLCO4A1
20	44462470	44471914	SNX21
20	17922244	17949490	SNX5
20	57226309	57254582	STX16
20	43990577	44005442	SYS1
20	416124	443187	TBC1D20
20	2517253	2622430	TMC2
20	33590207	33680618	TRPC4AP
20	2821373	2847378	VPS16
20	43514344	43537161	YWHAB
21	43619799	43717354	ABCG1
21	37536839	37666572	DOPEY2
21	35818986	35884573	KCNE1
21	35736323	35743440	KCNE2
21	39628664	39673748	KCNJ15
21	38996778	39288741	KCNJ6
21	47655048	47705236	MCM3AP
21	42733950	42780869	MX2
21	43919742	44001550	SLC37A1
21	19641433	19775970	TMPRSS15
21	42836478	42880085	TMPRSS2
21	43791996	43816955	TMPRSS3
21	10906741	10990920	TPTE
21	45432206	45526433	TRAPPC10
21	45773484	45862964	TRPM2
22	25960861	26125259	ADRBK2
22	29723669	29784572	AP1B1
22	36622255	36636000	APOL2
22	36536371	36562225	APOL3
22	36585176	36600879	APOL4
22	36113919	36125530	APOL5
22	36044424	36064456	APOL6
22	43192532	43253408	ARFGAP3
22	39966758	40085740	CACNA1I
22	36956916	37098690	CACNG2
22	19166986	19279239	CLTCL1
22	38004481	38029571	GGA1
22	35777060	35790207	HMOX1
22	37154246	37172177	IFT27
22	38822332	38851205	KCNJ4
22	38864083	38879445	KDELR3
22	38302155	38338465	MICALL1
22	50497820	50524358	MLC1
22	36677323	36784063	MYH9
22	31090793	31303811	OSBP2
22	43265772	43411184	PACSIN2
22	38453262	38471708	PICK1
22	46651560	46659219	PKDREJ
22	23487513	23506531	RAB36
22	38474144	38479170	SLC16A8
22	41165636	41215392	SLC25A17
22	18043183	18073647	SLC25A18
22	24199059	24227738	SLC2A11
22	32439019	32509016	SLC5A1
22	32614463	32651318	SLC5A4
22	42475695	42480288	SMDT1
22	21213292	21245502	SNAP29
22	24577444	24585074	SUSD2
22	39745954	39781593	SYNGR1
22	39077954	39080765	TOMM22
22	43547520	43559248	TSPO
22	29190548	29196560	XBP1
