# Supplementary material for: Gene Prioritization for Imaging Genetics Studies Using Gene Ontology and a Stratified False Discovery Rate Approach
Source: Front Neuroinform. 2016 Apr 7;10:14. doi: 10.3389/fninf.2016.00014 (PMC4823264; doi:10.3389/fninf.2016.00014)
Supplement: Supplementary file 2 [file Table2.XLSX]

## Sheet: S2_table_paper
Table S2. Priority list of SNPs from the transport network used for sFDR
Chromosome Number	SNP ID	Base Position
1	rs55834051	1216195
1	rs79596825	1216258
1	rs1262894	1217011
1	rs3753340	1217058
1	rs6603788	1218086
1	rs142333287	1218189
1	rs146421901	1218334
1	rs114027205	1218655
1	rs113265331	1218794
1	rs7519613	1218852
1	rs12073801	1219931
1	rs2144440	1220136
1	rs6662635	1220425
1	rs12751100	1220954
1	rs111819661	1222958
1	rs61760765	6052571
1	rs806109	6052581
1	rs806110	6053551
1	rs806111	6053630
1	rs11120990	6053655
1	rs146536232	6053866
1	rs11578208	6054055
1	rs6662514	6054266
1	rs1295101	6056168
1	rs12058635	6056320
1	rs7524578	6056729
1	rs12117616	6056792
1	rs186740380	6056940
1	rs35603680	6058729
1	rs11120998	6059133
1	rs1295100	6059229
1	rs79884171	6059299
1	rs7524865	6059322
1	rs1295099	6059437
1	rs80265620	6059466
1	rs12124590	6060238
1	rs34522455	6060647
1	rs481762	6061648
1	rs560251	6062797
1	rs531099	6063655
1	rs12122312	6063821
1	rs61760766	6064811
1	rs517183	6068817
1	rs546526	6070870
1	rs565182	6071011
1	rs482158	6073439
1	rs945613	6073537
1	rs905463	6073850
1	rs12119217	6073874
1	rs4908696	6074434
1	rs4908697	6074612
1	rs59531860	6075528
1	rs2250582	6077986
1	rs61760779	6078835
1	rs6699940	6079378
1	rs1295107	6079392
1	rs6688644	6079975
1	rs10399600	6080378
1	rs112838175	6080775
1	rs35152396	6080815
1	rs12129571	6080880
1	rs56190043	6081198
1	rs72470167	6082093
1	rs34339319	6082403
1	rs34194051	6082417
1	rs12128295	6083022
1	rs34818668	6083559
1	rs11121053	6083563
1	rs1973917	6084088
1	rs61760782	6084897
1	rs76852674	6085900
1	rs10864321	6088009
1	rs11121065	6088364
1	rs1295103	6088671
1	rs1295102	6089881
1	rs114650540	6090375
1	rs72630663	6091437
1	rs11584431	6091898
1	rs116541576	6091972
1	rs12566891	6092585
1	rs12566355	6093735
1	rs78930468	6093929
1	rs7552747	6094088
1	rs12076209	6094800
1	rs11584686	6094811
1	rs11585078	6095089
1	rs12083489	6095162
1	rs1295094	6095199
1	rs4908492	6095615
1	rs11121073	6096328
1	rs1295092	6096435
1	rs61760784	6096916
1	rs3761924	6098021
1	rs3761923	6098266
1	rs1295088	6099339
1	rs4908726	6099436
1	rs3761921	6099883
1	rs1295087	6100313
1	rs12566866	6100458
1	rs4908494	6100855
1	rs4908495	6101107
1	rs1295086	6101771
1	rs9662088	6102242
1	rs4908728	6102419
1	rs3789566	6102601
1	rs115342628	6102748
1	rs3827725	6103918
1	rs3789563	6104002
1	rs3789561	6104230
1	rs3789560	6104715
1	rs3789559	6105109
1	rs4908738	6105154
1	rs3789557	6107136
1	rs114352573	6107615
1	rs74049367	6108005
1	rs1295085	6108165
1	rs756096	6108377
1	rs3789556	6108863
1	rs6685332	6109173
1	rs78402507	6109542
1	rs12047044	6112653
1	rs12023920	6112786
1	rs74650514	6113013
1	rs11587586	6113550
1	rs12047776	6114171
1	rs12043578	6114273
1	rs4908496	6115839
1	rs3789553	6117171
1	rs11576563	6118693
1	rs6577479	6118944
1	rs3789552	6119805
1	rs34815440	6121573
1	rs34286830	6123820
1	rs4908752	6125084
1	rs4908754	6125236
1	rs17029103	6125982
1	rs11801871	6126208
1	rs4908757	6128229
1	rs3789549	6128505
1	rs6679367	6129835
1	rs3789547	6131853
1	rs3789546	6132006
1	rs3827724	6132069
1	rs3789545	6132310
1	rs3789544	6132444
1	rs4908758	6135207
1	rs60396582	6136166
1	rs6577485	6136680
1	rs6577486	6136692
1	rs34391742	6136938
1	rs3789543	6137403
1	rs11121183	6139169
1	rs11121187	6140140
1	rs3789541	6141325
1	rs12741018	6141454
1	rs11121191	6141649
1	rs3789531	6144914
1	rs12128870	6145023
1	rs2294936	6145365
1	rs2294935	6145379
1	rs36032813	6145380
1	rs2294934	6145407
1	rs7512313	6145465
1	rs3747980	6145683
1	rs3747979	6145812
1	rs3747978	6145881
1	rs11583631	6147298
1	rs11584419	6147341
1	rs4908763	6147407
1	rs2273043	6149053
1	rs2273042	6149122
1	rs4908764	6149472
1	rs4908765	6149503
1	rs12081978	6150637
1	rs10864358	6150893
1	rs3789530	6153406
1	rs3789529	6153525
1	rs2294932	6154417
1	rs1555144	6155332
1	rs2235792	6156915
1	rs2235791	6157221
1	rs749434	6157282
1	rs749435	6157297
1	rs2311802	6157434
1	rs1883769	6157993
1	rs11586626	6158147
1	rs2229002	6158562
1	rs11542389	6158995
1	rs4908772	6159032
1	rs34324678	6160115
1	rs9434641	6160563
1	rs3789528	6160609
1	rs3789527	6160870
1	rs1056860	6160876
1	rs538	6160958
1	rs72853889	7831352
1	rs11582799	7832026
1	rs707458	7832212
1	rs34177663	7833228
1	rs11576572	7833485
1	rs11590868	7833951
1	rs2071987	7834026
1	rs111692854	7834434
1	rs77404158	7834575
1	rs1773157	7834858
1	rs79566595	7834980
1	rs72632053	7835035
1	rs11121021	7835699
1	rs72632055	7835774
1	rs228734	7836208
1	rs11121022	7836659
1	rs12117276	7836798
1	rs2797688	7836942
1	rs71637401	7837012
1	rs697673	7837842
1	rs697675	7838113
1	rs75457749	7838263
1	rs707460	7838691
1	rs697677	7839405
1	rs35024711	7840698
1	rs66781032	7840769
1	rs1048773	7841290
1	rs1048785	7841330
1	rs72635798	8385004
1	rs2292242	8385059
1	rs9645401	8386658
1	rs9628987	8386730
1	rs116024147	8387069
1	rs11584036	8387463
1	rs11584095	8387779
1	rs11584485	8387962
1	rs145447583	8388200
1	rs12141444	8389153
1	rs80046868	8389154
1	rs72635800	8389715
1	rs10449318	8389894
1	rs1473497	8390008
1	rs1473496	8390051
1	rs12142465	8390054
1	rs12565834	8390246
1	rs1058619	8390495
1	rs2289731	8390888
1	rs12143547	8391251
1	rs72635801	8391265
1	rs11586622	8392395
1	rs11585385	8392446
1	rs11590467	8392520
1	rs58286176	8392548
1	rs4908751	8392592
1	rs10864349	8392610
1	rs7552012	8393145
1	rs7518563	8393218
1	rs11121165	8393398
1	rs35167234	8393871
1	rs12711517	8394236
1	rs11121167	8394397
1	rs10864350	8394796
1	rs4908753	8394816
1	rs75740297	8394882
1	rs66504733	8395122
1	rs2305016	8395441
1	rs7535752	8395560
1	rs61747125	8395674
1	rs3844030	8397058
1	rs3994814	8397518
1	rs3994821	8397522
1	rs7520373	8397803
1	rs7537649	8398815
1	rs12038661	8398834
1	rs12039434	8399193
1	rs7548093	8399282
1	rs3994820	8400277
1	rs111990648	8400465
1	rs12402088	8401588
1	rs111915429	8402221
1	rs72636904	8402594
1	rs142137361	8402887
1	rs6690548	8403011
1	rs72636907	8403155
1	rs79500154	8403393
1	rs1055236	8404093
1	rs4908805	9063646
1	rs34897790	9063871
1	rs61785778	9063872
1	rs60512841	9065119
1	rs7544111	9065422
1	rs7556128	9065879
1	rs17033013	9066132
1	rs17392216	9066171
1	rs10864377	9066695
1	rs12164533	9066967
1	rs6672506	9067142
1	rs76363982	9067340
1	rs144310824	9068317
1	rs7530465	9068386
1	rs4908807	9068857
1	rs769901	9069001
1	rs66544814	9069088
1	rs66463959	9069412
1	rs11121290	9069555
1	rs12126873	9069578
1	rs10864378	9069723
1	rs11121291	9069739
1	rs12126931	9069743
1	rs11121292	9069756
1	rs11121293	9069763
1	rs72632905	9069931
1	rs67090552	9070178
1	rs12116944	9070930
1	rs11121294	9071125
1	rs67643706	9072289
1	rs28594609	9073263
1	rs72632907	9073337
1	rs66638515	9073379
1	rs35277164	9073483
1	rs7537425	9073801
1	rs11121296	9074240
1	rs12063980	9074465
1	rs12402973	9074861
1	rs1556757	9074932
1	rs12028131	9076418
1	rs1004557	9076897
1	rs7518462	9077340
1	rs11121298	9077741
1	rs7529394	9078056
1	rs12031065	9079154
1	rs9803660	9080411
1	rs769903	9080799
1	rs769902	9080966
1	rs150546544	9081792
1	rs707469	9082173
1	rs28532953	9082359
1	rs183298352	9082378
1	rs1705280	9082506
1	rs809966	9083388
1	rs112904968	9083736
1	rs138322676	9084814
1	rs2027222	9084924
1	rs12072306	9085279
1	rs5840	9097241
1	rs1063137	9097251
1	rs875996	9098230
1	rs875995	9098272
1	rs11121306	9098742
1	rs769897	9099727
1	rs1060998	9100479
1	rs34488100	9101155
1	rs11121307	9102569
1	rs55909245	9102889
1	rs4908526	9102957
1	rs150090064	9103402
1	rs34605482	9103420
1	rs56342884	9104137
1	rs140126411	9106021
1	rs2457718	9106955
1	rs76444013	9107009
1	rs2986633	9107023
1	rs34742522	9107321
1	rs3737661	9107849
1	rs150604829	9108345
1	rs7368193	9108622
1	rs118147493	9109008
1	rs1961351	9110202
1	rs77111503	9110401
1	rs770033	9110653
1	rs117684183	9111191
1	rs3004245	9111626
1	rs148606846	9111805
1	rs6680525	9112160
1	rs2941660	9112740
1	rs61397175	9113767
1	rs7521322	9114091
1	rs74587828	9114709
1	rs770022	9114714
1	rs11121309	9114743
1	rs770023	9115234
1	rs770024	9115351
1	rs770025	9115387
1	rs4908809	9115700
1	rs12142229	9115761
1	rs139144737	9116089
1	rs57405729	9116731
1	rs12080175	9116743
1	rs2505972	9116899
1	rs11121310	9117371
1	rs6680123	9117748
1	rs79114714	9117786
1	rs74595111	9117948
1	rs17842190	9118423
1	rs12145292	9118596
1	rs1081179	9119195
1	rs142404867	9119318
1	rs113568511	9119412
1	rs139095453	9119424
1	rs66930610	9119448
1	rs115221474	9120436
1	rs114252707	9120444
1	rs146754697	9120487
1	rs3004248	9120552
1	rs77981519	9120610
1	rs28617329	9120714
1	rs67481793	9120729
1	rs34509773	9120780
1	rs12086036	9121025
1	rs12086124	9121144
1	rs12090683	9121198
1	rs3004249	9121397
1	rs2986630	9121498
1	rs2986631	9121621
1	rs765618	9121623
1	rs765615	9121687
1	rs765617	9121782
1	rs17033196	9122198
1	rs17033199	9122232
1	rs1705295	9122382
1	rs1751680	9122402
1	rs1751679	9122508
1	rs1612895	9122557
1	rs79306237	9122645
1	rs145961730	9122668
1	rs2505973	9122669
1	rs111338876	9122693
1	rs112057751	9122719
1	rs115978069	9122958
1	rs143730506	9123310
1	rs12082529	9123436
1	rs112969678	9123587
1	rs112759384	9123654
1	rs111378514	9124133
1	rs17033202	9124492
1	rs74973473	9124705
1	rs72632934	9125398
1	rs1705297	9126111
1	rs78360541	9126469
1	rs113671593	9126950
1	rs77739871	9126978
1	rs2478869	9127159
1	rs2478868	9127216
1	rs2505974	9127371
1	rs56129826	9127963
1	rs78972482	9128406
1	rs770040	9128489
1	rs5438	9129620
1	rs3820034	9129867
1	rs181820595	10270880
1	rs72864188	10271490
1	rs116168538	10272175
1	rs75863254	10272668
1	rs67518889	10272974
1	rs12093553	10272989
1	rs114604064	10273135
1	rs997482	10273179
1	rs35830240	10273916
1	rs7520259	10274387
1	rs35187325	10274441
1	rs112447695	10274501
1	rs12124501	10274646
1	rs34420285	10274695
1	rs6699879	10274841
1	rs2027327	10275313
1	rs2027328	10275418
1	rs2027329	10275453
1	rs2027330	10275592
1	rs77003144	10276041
1	rs72864193	10276643
1	rs2027331	10276718
1	rs75313558	10276719
1	rs112090408	10276720
1	rs11121531	10277357
1	rs116083592	10277459
1	rs11121532	10277898
1	rs61775872	10279308
1	rs61775874	10279348
1	rs144059243	10279426
1	rs151222485	10280108
1	rs6702280	10280774
1	rs4329521	10280856
1	rs2105212	10281012
1	rs115223916	10281200
1	rs188818542	10281425
1	rs61775885	10281445
1	rs114633185	10281743
1	rs75292355	10281755
1	rs4846197	10282166
1	rs4846198	10282186
1	rs115557811	10282264
1	rs115991455	10282431
1	rs76754630	10283589
1	rs4846199	10283961
1	rs147613335	10284267
1	rs35766535	10284659
1	rs61775887	10284733
1	rs112793972	10285009
1	rs6541084	10285447
1	rs6541085	10285709
1	rs17396340	10286176
1	rs10492969	10286358
1	rs7547513	10287312
1	rs111869679	10287414
1	rs114128537	10287479
1	rs76992131	10287651
1	rs115871118	10287956
1	rs111473432	10288104
1	rs12133617	10288463
1	rs112606821	10289976
1	rs149723923	10290122
1	rs55676616	10290126
1	rs17396382	10290268
1	rs17400510	10290421
1	rs7524908	10290640
1	rs142375867	10290694
1	rs72865913	10291004
1	rs12129035	10291166
1	rs140520332	10291580
1	rs116588123	10292695
1	rs75377618	10293362
1	rs11580854	10293565
1	rs114189674	10294774
1	rs111311709	10295237
1	rs55815752	10296112
1	rs12136376	10296452
1	rs12069853	10296518
1	rs1538557	10297230
1	rs12127553	10298601
1	rs76612551	10299098
1	rs115962318	10299496
1	rs146058715	10300066
1	rs6685895	10300070
1	rs34565762	10300119
1	rs113472082	10300176
1	rs116817107	10300290
1	rs17034601	10300981
1	rs76374577	10302273
1	rs12407506	10302325
1	rs149545265	10302369
1	rs79143994	10302506
1	rs11584023	10302596
1	rs35850116	10302776
1	rs115767228	10302865
1	rs116189545	10302925
1	rs12743757	10303401
1	rs74919097	10304255
1	rs12755094	10305711
1	rs72865916	10305941
1	rs6696056	10305992
1	rs6700866	10306038
1	rs75866040	10306212
1	rs75138368	10306354
1	rs75515757	10306420
1	rs4529713	10307295
1	rs4240911	10307453
1	rs116815807	10307795
1	rs76813905	10307894
1	rs138792408	10307973
1	rs12406943	10308545
1	rs946504	10308597
1	rs4846204	10308958
1	rs11586485	10309026
1	rs148047086	10310546
1	rs72865925	10310701
1	rs115418607	10310884
1	rs115995079	10310924
1	rs114421453	10311243
1	rs17034615	10311877
1	rs12407992	10311983
1	rs12409137	10312124
1	rs12408019	10312223
1	rs149968569	10312469
1	rs72865926	10313703
1	rs4846207	10313811
1	rs4846208	10313839
1	rs57661717	10314350
1	rs76201266	10314407
1	rs72865927	10314627
1	rs58549151	10314657
1	rs113602226	10314706
1	rs7368073	10314962
1	rs12137456	10315102
1	rs12137527	10315297
1	rs112432872	10315413
1	rs146180934	10315449
1	rs139104990	10315493
1	rs142645014	10315495
1	rs75905740	10316646
1	rs17400878	10316729
1	rs147831053	10316915
1	rs12117635	10317445
1	rs12136404	10317879
1	rs79100254	10318044
1	rs4845930	10319049
1	rs1013952	10319247
1	rs76701236	10319279
1	rs116132218	10319505
1	rs4259656	10319622
1	rs145108574	10319892
1	rs138985948	10319966
1	rs115769601	10319992
1	rs112819354	10320649
1	rs4846209	10322054
1	rs4846210	10322153
1	rs41280816	10322261
1	rs76815999	10322408
1	rs115387017	10322773
1	rs75378404	10323556
1	rs12757288	10323921
1	rs115614727	10324361
1	rs116110070	10324374
1	rs72865941	10324547
1	rs112448832	10324797
1	rs188023515	10325100
1	rs12139158	10325610
1	rs17034627	10326690
1	rs9332414	10326963
1	rs115221625	10327133
1	rs12141416	10327867
1	rs1339458	10328338
1	rs115355419	10328535
1	rs114572336	10328980
1	rs72865946	10329226
1	rs112440591	10329735
1	rs115965672	10329738
1	rs7520651	10329872
1	rs116344683	10330504
1	rs142708795	10330811
1	rs4845931	10331010
1	rs74422041	10331339
1	rs41258245	10331450
1	rs76830615	10331951
1	rs17034643	10332102
1	rs116429009	10333409
1	rs78200541	10333916
1	rs10864450	10333959
1	rs142996017	10334097
1	rs115415660	10334544
1	rs115905919	10334622
1	rs17396973	10334924
1	rs111587396	10337000
1	rs1970379	10337133
1	rs11576459	10337153
1	rs114874202	10337163
1	rs41274456	10338204
1	rs10492970	10338598
1	rs72865961	10338657
1	rs72865963	10339129
1	rs12122029	10339822
1	rs4846211	10340499
1	rs143550300	10340514
1	rs12131785	10341516
1	rs17034655	10341995
1	rs3748575	10342352
1	rs17034660	10342522
1	rs3748576	10342629
1	rs10492971	10342975
1	rs12120499	10343260
1	rs79611886	10344122
1	rs145671813	10344412
1	rs114973958	10344420
1	rs115940622	10345067
1	rs17397129	10345462
1	rs12120191	10345772
1	rs80024758	10346065
1	rs141552029	10346131
1	rs4845932	10346203
1	rs4845933	10346211
1	rs746881	10346810
1	rs74914120	10346965
1	rs74729309	10347527
1	rs912963	10348042
1	rs148258452	10348601
1	rs12734499	10348685
1	rs912962	10348712
1	rs7524693	10350581
1	rs148773372	10351550
1	rs76694630	10352228
1	rs77234721	10352758
1	rs12127604	10352800
1	rs10492972	10353112
1	rs111312743	10353223
1	rs11580789	10353475
1	rs148882813	10353547
1	rs7520935	10354271
1	rs2039778	10354601
1	rs78106420	10354970
1	rs115417899	10354979
1	rs3753037	10355834
1	rs77669849	10356290
1	rs2275424	10356562
1	rs912961	10356848
1	rs3748577	10357406
1	rs115643548	10357868
1	rs113999017	10358029
1	rs61508659	10358122
1	rs116187888	10358344
1	rs12130220	10359944
1	rs11121537	10360092
1	rs145038816	10361002
1	rs141639905	10361294
1	rs34215045	10361679
1	rs114515418	10361683
1	rs41274458	10363664
1	rs41274462	10364057
1	rs115354754	10366286
1	rs8019	10366487
1	rs56164683	10366765
1	rs41274464	10367058
1	rs2004034	10367424
1	rs41274466	10367570
1	rs1065828	10367591
1	rs17401588	10368099
1	rs149524751	10368500
1	rs12737841	10369546
1	rs4846212	10370312
1	rs75914847	10370377
1	rs17410217	10371854
1	rs34225619	10371987
1	rs12753426	10372110
1	rs114627509	10372477
1	rs76393961	10372585
1	rs115904986	10373281
1	rs17034716	10373503
1	rs140563213	10373829
1	rs193159474	10373830
1	rs115297149	10374098
1	rs116106115	10374498
1	rs7553935	10375179
1	rs113691261	10375334
1	rs12734068	10376803
1	rs114539603	10376970
1	rs61778373	10378270
1	rs6693965	10378416
1	rs12132134	10378428
1	rs142911334	10378544
1	rs151101529	10378559
1	rs145879589	10378632
1	rs1536263	10378914
1	rs147759132	10379248
1	rs116668563	10383210
1	rs77370331	10383227
1	rs58036267	10383445
1	rs17401924	10384439
1	rs17401966	10385471
1	rs2182326	10385664
1	rs12135774	10386506
1	rs3819096	10386550
1	rs116475764	10386823
1	rs11121539	10387486
1	rs4475756	10387788
1	rs79626460	10387804
1	rs78950226	10388054
1	rs11121540	10388128
1	rs12137880	10388620
1	rs12139981	10390696
1	rs72865999	10391230
1	rs13328720	10391488
1	rs12734551	10391536
1	rs17410793	10391886
1	rs78251022	10391940
1	rs190124821	10392030
1	rs116073919	10393017
1	rs144806332	10393035
1	rs35388505	10393614
1	rs11121541	10393626
1	rs61778376	10393730
1	rs11121542	10393920
1	rs75700558	10394285
1	rs12119075	10394316
1	rs12722830	10395134
1	rs35106561	10395208
1	rs74722876	10397049
1	rs71643087	10397080
1	rs2297881	10397567
1	rs115347099	10397808
1	rs147498915	10398159
1	rs17034766	10398782
1	rs17402390	10398960
1	rs10492973	10398985
1	rs17034775	10399008
1	rs115962833	10399172
1	rs4846213	10399178
1	rs78103969	10399359
1	rs12143935	10399944
1	rs1555849	10400602
1	rs75432511	10400642
1	rs4846214	10400718
1	rs1556917	10400990
1	rs74958931	10401063
1	rs76900169	10401233
1	rs115387136	10401818
1	rs75774294	10402516
1	rs6541089	10402785
1	rs11804162	10402841
1	rs6541090	10402842
1	rs1556916	10403482
1	rs2853484	10403746
1	rs11121543	10404183
1	rs114868218	10405170
1	rs11121544	10406643
1	rs10864453	10407169
1	rs59211028	10407360
1	rs77386448	10407953
1	rs78035799	10408121
1	rs115190394	10408293
1	rs114125831	10408308
1	rs76892482	10408901
1	rs116685992	10410027
1	rs143393795	10410242
1	rs12119477	10410916
1	rs11121545	10411211
1	rs78067395	10411523
1	rs80132035	10412648
1	rs1467653	10413123
1	rs6703708	10413447
1	rs75609296	10414346
1	rs11576866	10414432
1	rs17402762	10414470
1	rs17034821	10414645
1	rs75767761	10414697
1	rs114942457	10415649
1	rs2185252	10415912
1	rs72867415	10416602
1	rs12725210	10416993
1	rs80249049	10417533
1	rs10864454	10417853
1	rs12403465	10418054
1	rs7514588	10418743
1	rs7546364	10418815
1	rs7546368	10418826
1	rs115928601	10418973
1	rs12738317	10419663
1	rs11585760	10420047
1	rs12135219	10420085
1	rs3748578	10420918
1	rs3748579	10420937
1	rs115487178	10421606
1	rs12125492	10421878
1	rs75030338	10422225
1	rs116585248	10422471
1	rs11578788	10422958
1	rs72867421	10423319
1	rs12403443	10423988
1	rs11121548	10424252
1	rs61326491	10424836
1	rs11121549	10425866
1	rs145802113	10426158
1	rs12128374	10426417
1	rs61778401	10426474
1	rs113875567	10426985
1	rs34636442	10427459
1	rs61778402	10427496
1	rs61778403	10427659
1	rs115345754	10427777
1	rs12130563	10428452
1	rs12131441	10428952
1	rs112997835	10429429
1	rs2148152	10430147
1	rs12132635	10430479
1	rs12141192	10431132
1	rs17411502	10431158
1	rs72867431	10431329
1	rs72867433	10431852
1	rs185146752	10432774
1	rs189673147	10432788
1	rs61778404	10432879
1	rs114084073	10432938
1	rs61383940	10433450
1	rs11121551	10435170
1	rs11121552	10435324
1	rs61778406	10435816
1	rs72867438	10436195
1	rs4240912	10437778
1	rs4240913	10437804
1	rs1536262	10438687
1	rs1002076	10438892
1	rs3748580	10439514
1	rs41310365	10439799
1	rs1138791	10440556
1	rs72867441	10441037
1	rs146146825	10535712
1	rs655271	10536635
1	rs684016	10537090
1	rs74225522	10537420
1	rs11581532	10537608
1	rs60321516	10538147
1	rs1152739	10538951
1	rs607941	10539543
1	rs6680568	10539833
1	rs10864458	10541293
1	rs111880532	10541985
1	rs12124486	10542584
1	rs143427354	10542609
1	rs652771	10542714
1	rs663864	10542920
1	rs9970001	10543836
1	rs77101613	10544058
1	rs2781232	10544388
1	rs668805	10544547
1	rs669701	10544725
1	rs12565133	10544988
1	rs587916	10545590
1	rs61776045	10546241
1	rs6540933	10547263
1	rs1188528	10547687
1	rs141624630	10548494
1	rs670666	10549380
1	rs585870	10549628
1	rs673254	10550352
1	rs1188525	10550877
1	rs657244	10551763
1	rs4846228	10552718
1	rs597438	10554505
1	rs596537	10554709
1	rs620405	10554794
1	rs622623	10555257
1	rs636291	10556097
1	rs10127643	10556386
1	rs648324	10556447
1	rs648399	10556485
1	rs662064	10557251
1	rs660725	10557544
1	rs647281	10558210
1	rs74994354	10558544
1	rs585406	10559598
1	rs74810178	10560988
1	rs589400	10561282
1	rs2483676	10561463
1	rs58975800	10561559
1	rs6658216	10561604
1	rs1632108	10561923
1	rs683864	10561954
1	rs138673430	10562137
1	rs76282123	10562163
1	rs115276734	10562180
1	rs2506901	10563492
1	rs10864459	10563609
1	rs2506902	10563681
1	rs2781230	10563717
1	rs2186949	10563935
1	rs2847344	10564675
1	rs6668910	10564829
1	rs12073943	10564909
1	rs61192982	10565343
1	rs2480787	10565372
1	rs1755594	10565488
1	rs1755592	10565947
1	rs2506878	10566095
1	rs7543322	10566148
1	rs616488	10566215
1	rs616402	10566272
1	rs617728	10566522
1	rs2506879	10566668
1	rs17412703	10566828
1	rs602601	10567058
1	rs604814	10567122
1	rs604369	10567208
1	rs2480786	10567658
1	rs589151	10567711
1	rs79776554	10568140
1	rs2506880	10568277
1	rs2480785	10569258
1	rs6540934	10569930
1	rs2480784	10570721
1	rs6540935	10571841
1	rs12129512	10572967
1	rs2274985	10573867
1	rs11587326	10574677
1	rs11121581	10577740
1	rs7419116	10578606
1	rs11584327	10578791
1	rs1411402	10579545
1	rs74225528	10579808
1	rs7540364	10580318
1	rs2483677	10580891
1	rs7512333	10581200
1	rs11585463	10581514
1	rs2056417	10581658
1	rs2483678	10582047
1	rs12057729	10582127
1	rs2506886	10583531
1	rs61777175	10583736
1	rs7522072	10584346
1	rs2506887	10584672
1	rs2480789	10585046
1	rs17035154	10585315
1	rs17035156	10585527
1	rs61777176	10587164
1	rs61777177	10587419
1	rs2039176	10587794
1	rs2039175	10587841
1	rs7548453	10589836
1	rs75629636	10590720
1	rs12063215	10591067
1	rs12090079	10591104
1	rs2480782	10593296
1	rs28522839	10594512
1	rs2026792	10594790
1	rs2480780	10595211
1	rs12408852	10595982
1	rs2506889	10596022
1	rs12375	10596341
1	rs10779738	10596622
1	rs10864461	10596624
1	rs17035189	10597024
1	rs12091086	10597068
1	rs4240914	10597217
1	rs2480777	10597551
1	rs7524983	10598173
1	rs2506892	10598216
1	rs17464919	10601731
1	rs6681221	10601761
1	rs2988398	10602758
1	rs6664032	10603350
1	rs2506896	10603716
1	rs2506897	10603892
1	rs28435785	10603924
1	rs61777178	10604066
1	rs2506898	10604539
1	rs11580264	10605796
1	rs6674521	10606607
1	rs55913143	10606787
1	rs2480775	10606996
1	rs710130	10607394
1	rs944191	10607451
1	rs72641412	10607543
1	rs11121582	10607895
1	rs11121583	10608398
1	rs12117392	10608583
1	rs4846230	10608596
1	rs2480773	10609090
1	rs12128630	10609395
1	rs2480772	10609460
1	rs12120962	10609505
1	rs12063765	10609877
1	rs2150038	10609973
1	rs2183377	10610129
1	rs1411401	10610680
1	rs2506900	10610876
1	rs6688558	10611403
1	rs6696891	10611417
1	rs6700023	10612075
1	rs4846231	10612636
1	rs4846232	10612810
1	rs7555790	10613167
1	rs10157111	10613344
1	rs12725704	10613351
1	rs10157119	10613497
1	rs10864463	10613560
1	rs12739407	10613611
1	rs12127400	10613660
1	rs35612158	10614233
1	rs67488812	10614804
1	rs75113995	10615189
1	rs11121584	10615775
1	rs78432262	10615982
1	rs4846233	10616228
1	rs4240915	10616484
1	rs17035305	10616505
1	rs12028449	10617034
1	rs9660218	10617359
1	rs11121585	10617591
1	rs12402967	10617924
1	rs11121587	10618109
1	rs7545184	10618804
1	rs11121589	10618994
1	rs34106242	10619994
1	rs6700886	10620123
1	rs61777207	10620239
1	rs10746495	10620270
1	rs9661121	10620719
1	rs58788814	10621050
1	rs34575776	10621061
1	rs7519424	10621363
1	rs57986045	10621966
1	rs7512467	10622374
1	rs35409029	10622915
1	rs140950993	10623025
1	rs61777208	10623176
1	rs12750901	10623239
1	rs11580310	10623708
1	rs61777209	10623786
1	rs11121592	10623841
1	rs6663688	10624315
1	rs6663898	10624468
1	rs12738718	10625654
1	rs11121593	10626287
1	rs12033275	10627542
1	rs6661757	10627619
1	rs114425920	10627701
1	rs28663566	10627905
1	rs12753364	10628350
1	rs144911531	10628463
1	rs10779743	10628882
1	rs10779744	10629133
1	rs12565494	10629562
1	rs76431309	10629772
1	rs7551790	10629932
1	rs6702343	10630538
1	rs34230252	10630966
1	rs77670832	10631173
1	rs7512495	10631237
1	rs7534954	10631739
1	rs7534960	10631764
1	rs7524790	10631811
1	rs12133103	10631815
1	rs4846235	10632235
1	rs72641424	10632615
1	rs4846237	10632647
1	rs34697250	10632885
1	rs6687430	10633245
1	rs6687502	10633273
1	rs6676491	10633421
1	rs6687622	10633453
1	rs78507554	10633489
1	rs6664134	10633543
1	rs12129678	10633651
1	rs12075572	10633886
1	rs7536149	10634171
1	rs10864465	10635121
1	rs12139169	10635328
1	rs11121596	10635362
1	rs4845937	10635656
1	rs6540937	10636443
1	rs6540938	10636459
1	rs11121597	10636853
1	rs11588374	10636874
1	rs144448440	10637274
1	rs12077637	10637517
1	rs112436634	10637709
1	rs61776260	10638202
1	rs12741973	10638604
1	rs61776261	10639650
1	rs2086650	10640438
1	rs12083820	10642506
1	rs7552996	10642793
1	rs116650196	10642883
1	rs12038548	10643197
1	rs12045923	10643829
1	rs72857041	10644149
1	rs11585893	10644351
1	rs59120752	10644398
1	rs61688801	10644494
1	rs12047856	10645734
1	rs61776264	10645948
1	rs72857047	10646291
1	rs61776265	10646576
1	rs113048657	10646720
1	rs12567436	10647280
1	rs72857049	10647924
1	rs79121089	10648815
1	rs12090714	10649223
1	rs35841596	10649367
1	rs12087384	10649507
1	rs60101188	10649965
1	rs57853007	10649976
1	rs59790639	10650068
1	rs60257606	10650125
1	rs74052149	10650201
1	rs11577757	10650344
1	rs116822729	10650485
1	rs11578220	10650974
1	rs6540940	10651460
1	rs61776267	10651589
1	rs6540941	10651603
1	rs284274	10652545
1	rs6668131	10652605
1	rs284273	10652977
1	rs61776268	10653409
1	rs17035390	10653622
1	rs284272	10653628
1	rs284271	10654369
1	rs284270	10654552
1	rs116232720	10654837
1	rs10864468	10655709
1	rs284269	10655936
1	rs284268	10656324
1	rs6657808	10656335
1	rs284267	10656351
1	rs284266	10657467
1	rs11121598	10658202
1	rs284265	10658221
1	rs145432748	10659152
1	rs143511848	10661015
1	rs284283	10663573
1	rs115277413	10664541
1	rs78344309	10664552
1	rs284281	10666517
1	rs284280	10666646
1	rs11121599	10666735
1	rs77708413	10671322
1	rs517344	10671323
1	rs75071931	10671427
1	rs76248111	10671565
1	rs143049803	10672122
1	rs150029167	10672617
1	rs481453	10672935
1	rs3790630	10673094
1	rs146709952	10673177
1	rs479407	10673194
1	rs284237	10678610
1	rs284235	10678843
1	rs78282029	10679714
1	rs192563	10680037
1	rs151064615	10680818
1	rs284305	10682244
1	rs75827648	10682857
1	rs2242289	10683242
1	rs190775	10683683
1	rs2242288	10684098
1	rs3790634	10685101
1	rs284304	10685930
1	rs2128414	10689924
1	rs11539794	10689942
1	rs13306560	11866183
1	rs111334345	11866442
1	rs3737965	11866451
1	rs3737964	11867044
1	rs56221660	11867737
1	rs76351797	11867878
1	rs55814225	11868511
1	rs6697335	11869022
1	rs6691440	11869101
1	rs6699827	11869110
1	rs4846054	11869230
1	rs75800607	11869521
1	rs112513913	11869549
1	rs4846056	11869578
1	rs114540413	11869616
1	rs145641960	11869653
1	rs72640244	11869853
1	rs55851065	11870133
1	rs113586584	11870161
1	rs17037425	11870383
1	rs12564002	11870731
1	rs12565990	11870860
1	rs55800247	11871113
1	rs139569786	11871586
1	rs6658684	11871708
1	rs140586031	11871714
1	rs116422234	11871728
1	rs72640247	11871775
1	rs6699270	11872320
1	rs6701960	11872395
1	rs6687229	11872656
1	rs79448237	11872689
1	rs12123964	11872714
1	rs76161097	11872820
1	rs72640249	11872984
1	rs72640251	11873020
1	rs72640252	11873052
1	rs72640253	11873055
1	rs17037427	11873416
1	rs145628269	11873496
1	rs138252948	11873506
1	rs142005893	11873512
1	rs17037429	11873787
1	rs12406667	11873851
1	rs12404124	11873869
1	rs17037432	11874154
1	rs17037434	11874178
1	rs17037435	11874189
1	rs114083374	11874431
1	rs149393118	11874855
1	rs144795462	11874872
1	rs142218582	11875031
1	rs112651400	11875115
1	rs34377596	11875613
1	rs41275472	11876300
1	rs72640257	11876395
1	rs198391	11876417
1	rs17376328	11876662
1	rs74866971	11877062
1	rs72640258	11877266
1	rs78642329	11877646
1	rs79904915	11877979
1	rs74983098	11878226
1	rs12564593	11878619
1	rs79171214	11879103
1	rs198392	11879162
1	rs2076001	11879267
1	rs2076002	11879360
1	rs78366115	11879468
1	rs198393	11879685
1	rs2050265	11879699
1	rs149764880	11880731
1	rs149002827	11880748
1	rs147124396	11880749
1	rs138473600	11880755
1	rs146777460	11880768
1	rs198394	11880819
1	rs75747410	11881727
1	rs6669371	11882142
1	rs79296154	11882486
1	rs55994631	11882632
1	rs198397	11883332
1	rs12567119	11883531
1	rs12567136	11883731
1	rs2076003	11884147
1	rs41275474	11884619
1	rs56153133	11885647
1	rs192122323	11885703
1	rs75049241	11886699
1	rs72640260	11886804
1	rs2076004	11886813
1	rs41275476	11887125
1	rs7537765	11887303
1	rs41275478	11887316
1	rs77072136	11888061
1	rs41275480	11888073
1	rs198401	11888384
1	rs77327024	11888923
1	rs41275482	11889213
1	rs41275484	11889225
1	rs535107	11889468
1	rs112521149	11889815
1	rs111370806	11889856
1	rs41275486	11890105
1	rs41275488	11890204
1	rs41275490	11890390
1	rs35983202	11890674
1	rs503040	11890695
1	rs34783459	11891223
1	rs112140974	11891331
1	rs112859107	11891480
1	rs76033082	11891557
1	rs76335758	11891613
1	rs74720509	11891626
1	rs75545998	11891955
1	rs78436614	11892002
1	rs79811212	11892094
1	rs2236797	11892650
1	rs76288343	11892651
1	rs75297615	11892757
1	rs78054341	11892779
1	rs72640262	11893289
1	rs76337233	11893869
1	rs41275494	11894133
1	rs111293470	11895141
1	rs143800963	11895475
1	rs74053326	11895624
1	rs17037452	11895675
1	rs55857306	11895795
1	rs198402	11896345
1	rs2075538	11896602
1	rs198403	11896654
1	rs55892892	11896856
1	rs41275500	11897082
1	rs142864983	11897220
1	rs198405	11897271
1	rs72640267	11897286
1	rs198406	11897592
1	rs2075539	11897758
1	rs55788159	11897926
1	rs198407	11897961
1	rs79025427	11897992
1	rs169158	11898228
1	rs171983	11898238
1	rs2272803	11898789
1	rs198409	11898849
1	rs55741089	11898859
1	rs1023252	11899033
1	rs112007883	11899349
1	rs111479605	11899470
1	rs528705	11899635
1	rs528704	11899636
1	rs79429328	11899803
1	rs77785799	11900142
1	rs198411	11900385
1	rs198412	11900437
1	rs198413	11900802
1	rs198414	11900825
1	rs17350396	11900838
1	rs198415	11901592
1	rs41275502	11901694
1	rs41275504	11902149
1	rs14078	11903010
1	rs41275506	11903015
1	rs1889785	16348729
1	rs3738637	16349080
1	rs9442189	16349137
1	rs61771056	16349336
1	rs9442214	16349460
1	rs111470804	16349550
1	rs2017583	16350028
1	rs1537803	16350262
1	rs9442215	16351206
1	rs10927887	16351275
1	rs138997233	16351872
1	rs11584665	16352492
1	rs112974793	16352573
1	rs1010069	16352937
1	rs9442216	16353400
1	rs67179509	16353482
1	rs10927888	16353511
1	rs67785192	16353526
1	rs12138073	16354958
1	rs12130496	16354964
1	rs45451292	16355425
1	rs7366320	16355525
1	rs45457595	16355614
1	rs34398185	16355877
1	rs1972359	16356187
1	rs1805152	16356501
1	rs34471231	16356522
1	rs35747151	16356531
1	rs35154011	16356533
1	rs3737218	16356583
1	rs34292424	16356702
1	rs12729970	16356869
1	rs9442191	16356870
1	rs12140223	16357147
1	rs77552435	16357733
1	rs883867	16358085
1	rs2015515	16358134
1	rs2015509	16358148
1	rs12141388	16358366
1	rs12131197	16358520
1	rs10803407	16358932
1	rs10927892	16359051
1	rs10803408	16359106
1	rs9442217	16359123
1	rs35881888	16359176
1	rs67833669	16359254
1	rs34241679	16359468
1	rs3738633	16359827
1	rs12746443	16359951
1	rs12746751	16360137
1	rs68127248	16360279
1	rs868951	16370314
1	rs945393	16370479
1	rs2863437	16370664
1	rs75909377	16370712
1	rs945394	16370899
1	rs2015352	16371067
1	rs7365304	16371510
1	rs7368136	16371671
1	rs6604909	16371932
1	rs11578318	16372551
1	rs112989073	16372669
1	rs2014848	16372911
1	rs2014841	16372971
1	rs5257	16373124
1	rs2095540	16373282
1	rs2095541	16373509
1	rs74403616	16373584
1	rs945401	16373667
1	rs2863439	16373775
1	rs945402	16374052
1	rs869704	16374185
1	rs945403	16374330
1	rs2282263	16374590
1	rs2902490	16374656
1	rs6696349	16374972
1	rs1889788	16374994
1	rs12118326	16375132
1	rs9633514	16375210
1	rs9442227	16375354
1	rs11588392	16375510
1	rs13306246	16375966
1	rs7365182	16376278
1	rs7368151	16376319
1	rs7368166	16376458
1	rs12138156	16376559
1	rs10754899	16376719
1	rs10803412	16376831
1	rs10927895	16376953
1	rs6650116	16377870
1	rs6650117	16377935
1	rs6650118	16377999
1	rs6650119	16378000
1	rs41269167	16378093
1	rs5252	16378215
1	rs56230675	16378431
1	rs55756465	16378495
1	rs34652156	16378739
1	rs56334930	16378931
1	rs56331467	16378945
1	rs56152056	16378951
1	rs56112410	16378954
1	rs56361591	16378991
1	rs55874146	16378998
1	rs2050522	16379008
1	rs67308376	16379173
1	rs113702365	16379228
1	rs12015135	16379416
1	rs61136562	16379823
1	rs34119714	16380033
1	rs2275166	16380243
1	rs2275167	16380252
1	rs41269173	16380337
1	rs35708002	16380393
1	rs7414959	16380488
1	rs10803413	16380560
1	rs10803414	16380582
1	rs61769867	16380634
1	rs9442228	16380815
1	rs34077924	16380869
1	rs79764495	16381199
1	rs3768291	16381208
1	rs3768290	16381220
1	rs12047064	16381579
1	rs12022144	16381623
1	rs1414498	16381718
1	rs12691552	16381722
1	rs12029508	16381816
1	rs2297727	16382086
1	rs12691553	16382505
1	rs112114912	16382546
1	rs12756545	16382584
1	rs9442196	16382602
1	rs12756714	16382649
1	rs12048851	16382718
1	rs12030469	16382730
1	rs7517792	16382877
1	rs12728542	16383267
1	rs61769892	16383348
1	rs12402924	16383515
1	rs6700888	16558838
1	rs116630059	16558975
1	rs183768097	16560963
1	rs2863843	16561014
1	rs2863844	16561028
1	rs2863845	16561179
1	rs188244495	16561448
1	rs6603850	16562968
1	rs717863	16563635
1	rs114024565	16767359
1	rs12064256	16769949
1	rs7532070	16770784
1	rs116542296	16770835
1	rs698864	16771474
1	rs140544776	16771558
1	rs12071176	16771646
1	rs141396180	16772504
1	rs821171	16772641
1	rs75577122	16772799
1	rs820999	16773387
1	rs114858814	16773771
1	rs821000	16773880
1	rs72638050	16773905
1	rs279779	16776804
1	rs279780	16776868
1	rs279782	16778265
1	rs279784	16780060
1	rs279785	16780108
1	rs6679656	16780624
1	rs61769456	16781446
1	rs279786	16781447
1	rs72638053	16781997
1	rs279018	16782692
1	rs279787	16782824
1	rs279788	16782995
1	rs114393768	16783722
1	rs279021	16784321
1	rs12407366	16784861
1	rs148029500	16784913
1	rs11543230	16785564
1	rs78796509	24018953
1	rs79924731	24018965
1	rs114249836	24018999
1	rs6699854	24019925
1	rs2271996	24020470
1	rs143484016	24020680
1	rs79246133	24020776
1	rs3820033	24021737
1	rs2280437	24022437
1	rs41284323	26364690
1	rs4659404	26365374
1	rs2997452	26365549
1	rs11247850	26367528
1	rs6686468	26368787
1	rs2997451	26369297
1	rs11585142	26370164
1	rs11247851	26370267
1	rs3008431	26371281
1	rs3121763	26371788
1	rs6686190	26372144
1	rs41284333	26517267
1	rs11247864	26517667
1	rs11247865	26517773
1	rs11247866	26517794
1	rs11247867	26517891
1	rs4659412	26518470
1	rs139551299	26519019
1	rs148318123	26519076
1	rs141531414	26519181
1	rs56177125	26519293
1	rs6675867	26519462
1	rs17163647	26519614
1	rs11247868	26519964
1	rs12138368	26520292
1	rs11809207	26521140
1	rs56292278	26521825
1	rs56934486	26521891
1	rs11247869	26522034
1	rs150184988	26522035
1	rs12759230	26522214
1	rs34587428	26522392
1	rs12732022	26522518
1	rs12732367	26522723
1	rs6689145	26522939
1	rs10902718	26523000
1	rs6658365	26523408
1	rs12117236	26523507
1	rs61776649	26523546
1	rs144430428	26523582
1	rs74835839	26523643
1	rs77352707	26523644
1	rs57653638	26524401
1	rs61776651	26524520
1	rs9970046	26524706
1	rs17163666	26525383
1	rs7517584	26525667
1	rs58786391	26525824
1	rs7551751	26525855
1	rs6660744	26526217
1	rs17257155	26526439
1	rs6700024	26526554
1	rs11247870	26527163
1	rs12145714	26527255
1	rs12120359	26527260
1	rs12121284	26527304
1	rs869139	26527699
1	rs6703730	26527783
1	rs1889755	26527809
1	rs1889756	26527810
1	rs17163674	26527863
1	rs41310785	26527884
1	rs6657616	26527951
1	rs1815517	26528433
1	rs34198298	26528761
1	rs5810	27426219
1	rs4266911	27426796
1	rs4418629	27427041
1	rs6598870	27428321
1	rs145992739	27431832
1	rs12118026	27432745
1	rs55834907	27433859
1	rs142420178	27435742
1	rs114452387	27436877
1	rs12123077	27437217
1	rs11802033	27442364
1	rs35565098	27445285
1	rs1570599	27445406
1	rs36148530	27445460
1	rs71638510	27449900
1	rs79540541	27451206
1	rs113747920	27453519
1	rs12140923	27454438
1	rs185772866	27455118
1	rs752454	27455505
1	rs11247608	27459719
1	rs72653231	27465156
1	rs35159463	27465657
1	rs11247611	27467984
1	rs4631721	27468019
1	rs12136394	27470883
1	rs76692181	27471887
1	rs6691248	27473349
1	rs6683113	27473578
1	rs6683208	27473653
1	rs12120926	27474064
1	rs12139597	27474071
1	rs12731587	27474122
1	rs12122115	27475465
1	rs11247612	27475489
1	rs11247613	27475785
1	rs6696706	27477549
1	rs6696710	27477567
1	rs6598871	27477976
1	rs7546453	27479242
1	rs7524763	27479287
1	rs72653245	27479630
1	rs6696950	27480227
1	rs34306208	27480757
1	rs7542969	27481530
1	rs11548323	27731651
1	rs11548324	27732910
1	rs2504764	27738139
1	rs2251670	27740425
1	rs35817310	27741071
1	rs2504765	27741131
1	rs115866203	27741493
1	rs2474288	27742308
1	rs743043	27742831
1	rs116296760	27744268
1	rs56362645	27744375
1	rs1005413	27744513
1	rs78955905	27746835
1	rs2474290	27747468
1	rs2474291	27747638
1	rs2504768	27748978
1	rs2474292	27749116
1	rs2504769	27750403
1	rs140276950	27751678
1	rs2504770	27753597
1	rs2504771	27754076
1	rs2474293	27755669
1	rs2504772	27755909
1	rs6698210	27758763
1	rs2474294	27759050
1	rs2474295	27759645
1	rs115322418	27762459
1	rs74061800	27765978
1	rs77997265	27766817
1	rs186997627	27767819
1	rs9438561	27768093
1	rs2504775	27769260
1	rs9438563	27770259
1	rs2504776	27770482
1	rs17371357	27772009
1	rs2474301	27773902
1	rs146882413	27775100
1	rs2480224	27775196
1	rs2474304	27777507
1	rs2474307	27778796
1	rs76815695	27780124
1	rs6682650	27780127
1	rs71514288	27780555
1	rs7531313	27782390
1	rs78639120	27782906
1	rs9438569	27783545
1	rs4500341	27783652
1	rs3118947	27784389
1	rs3118948	27784542
1	rs17340684	27786334
1	rs6690867	27786385
1	rs6691276	27786692
1	rs6668823	27786813
1	rs6693871	27786923
1	rs80178704	27787674
1	rs12028112	27789387
1	rs9438570	27790053
1	rs9438518	27790889
1	rs57019711	27791871
1	rs58942471	27792206
1	rs111478493	27792209
1	rs7417012	27792559
1	rs9438519	27792641
1	rs9438571	27792755
1	rs115668188	27793243
1	rs74063812	27795968
1	rs6598883	27796368
1	rs112348739	27797673
1	rs9438572	27798219
1	rs9438573	27798703
1	rs9438574	27800367
1	rs6685856	27800482
1	rs9438575	27801535
1	rs9438520	27801678
1	rs9438521	27801743
1	rs6663718	27804692
1	rs7521438	27805124
1	rs9438576	27809569
1	rs9438522	27809584
1	rs9438523	27810317
1	rs7527229	27812513
1	rs9438577	27813435
1	rs72478544	27816098
1	rs1803848	31405643
1	rs61778246	31406568
1	rs10914237	31406732
1	rs72657272	31407314
1	rs7514514	31408056
1	rs57864908	31408106
1	rs72884036	31409898
1	rs60770428	31410915
1	rs143975777	31412720
1	rs1473	31412919
1	rs61778248	31413243
1	rs6669623	31413648
1	rs3795433	31413972
1	rs6697774	31414462
1	rs4949327	31417304
1	rs12406355	31417458
1	rs12135102	31417838
1	rs12142833	31418119
1	rs77159739	31419202
1	rs60447260	31419282
1	rs10753240	31419433
1	rs72657276	31421242
1	rs2153850	31421324
1	rs4949328	31422713
1	rs2275740	31422799
1	rs115230181	31423361
1	rs6660431	31423758
1	rs34914959	31424195
1	rs11586148	31424471
1	rs67352588	31424590
1	rs6672383	31424889
1	rs2275741	31426815
1	rs6425692	31428175
1	rs9661612	31428852
1	rs6657262	31429260
1	rs56395972	31429354
1	rs6696300	31429785
1	rs72657282	31430362
1	rs61778253	31431076
1	rs4949188	31431176
1	rs6664832	31434633
1	rs61778254	31435510
1	rs76691366	31435772
1	rs7515568	31438545
1	rs56272895	31439292
1	rs45439195	31439860
1	rs4949329	31440361
1	rs4317854	31440921
1	rs11589915	31441980
1	rs190011447	31445301
1	rs144690093	31445313
1	rs61778258	31445486
1	rs6684464	31445670
1	rs77549753	31446867
1	rs61778259	31448091
1	rs61780460	31448499
1	rs72884074	31448995
1	rs6700556	31455678
1	rs186500599	31457706
1	rs72657293	31458084
1	rs6656963	31459054
1	rs75851967	31459343
1	rs7516039	31460338
1	rs3737757	31461301
1	rs947643	31461438
1	rs10798817	31463581
1	rs1999811	31464327
1	rs1999810	31464422
1	rs11578792	31464855
1	rs55982353	31464868
1	rs72657295	31465631
1	rs17263905	31466096
1	rs72657297	31469062
1	rs7536851	31471702
1	rs10914240	31474233
1	rs6688010	31476821
1	rs61780464	31477626
1	rs72659204	31478506
1	rs1337046	31479005
1	rs61780465	31481796
1	rs61780466	31481887
1	rs61780467	31482192
1	rs6665071	31482572
1	rs7526989	31485149
1	rs4949190	31485357
1	rs75079440	31486224
1	rs10798818	31487009
1	rs6668319	31487097
1	rs10914243	31487513
1	rs12079192	31488200
1	rs76024965	31488290
1	rs7512789	31489342
1	rs12080918	31490028
1	rs12085650	31490096
1	rs10753241	31490614
1	rs61780469	31490927
1	rs6425694	31491210
1	rs12411142	31491242
1	rs6666710	31491500
1	rs4607940	31491550
1	rs12044841	31492034
1	rs61780470	31492726
1	rs7527893	31493479
1	rs10753242	31494475
1	rs150141420	31498619
1	rs112302310	31498698
1	rs10753243	31498891
1	rs10914248	31498941
1	rs1015099	31500659
1	rs10914250	31500738
1	rs114766970	31500954
1	rs4949331	31501755
1	rs72659211	31502118
1	rs7528781	31503151
1	rs12408459	31504020
1	rs12041822	31504061
1	rs10798819	31504162
1	rs6656007	31504963
1	rs61780500	31505073
1	rs137938394	31505723
1	rs4949333	31506004
1	rs6697314	31506283
1	rs74761743	31506832
1	rs7555505	31507199
1	rs57727590	31507363
1	rs12753819	31508189
1	rs7530879	31508985
1	rs7530882	31509000
1	rs12058159	31510149
1	rs10914251	31510263
1	rs10914252	31510368
1	rs7537241	31511004
1	rs4949334	31511383
1	rs11487435	31512089
1	rs4949191	31513035
1	rs12068379	31514763
1	rs61780502	31514828
1	rs10798820	31515316
1	rs10798821	31515320
1	rs4949335	31515862
1	rs4949336	31516704
1	rs67150188	31516940
1	rs6668198	31517020
1	rs6425697	31517117
1	rs139767195	31517719
1	rs6698832	31518461
1	rs12746021	31519002
1	rs57389409	31519292
1	rs61224920	31519458
1	rs76381658	31519656
1	rs12061368	31519865
1	rs75244501	31519961
1	rs6425698	31520004
1	rs7545143	31520295
1	rs6694709	31520472
1	rs6425699	31520915
1	rs80050407	31521314
1	rs187810967	31521384
1	rs35502534	31521635
1	rs61780504	31522834
1	rs6693012	31523976
1	rs10914256	31525025
1	rs143624937	31525609
1	rs10798822	31525641
1	rs12066225	31526251
1	rs7532483	31527043
1	rs80141756	31529107
1	rs2005359	31529108
1	rs2002491	31529325
1	rs2002492	31529399
1	rs4949337	31529952
1	rs61780506	31531469
1	rs12039914	31531538
1	rs12028150	31531627
1	rs7524719	31533235
1	rs148433005	31533632
1	rs10914257	31534292
1	rs6676109	31534381
1	rs56114736	31534521
1	rs17342408	31534894
1	rs12126748	31535163
1	rs955809	31535557
1	rs2039650	31536748
1	rs16834208	31536869
1	rs55801506	32574464
1	rs60692380	32575182
1	rs60687420	32575284
1	rs72666743	32575567
1	rs113707886	32575815
1	rs75663394	32576956
1	rs59874511	32577560
1	rs112040509	32580960
1	rs74624006	32581214
1	rs72666748	32581335
1	rs72666749	32581478
1	rs112874115	32582732
1	rs494291	32583227
1	rs72666752	32588784
1	rs74535954	32591257
1	rs111558115	32592134
1	rs16834889	32593250
1	rs61012071	32594027
1	rs16834892	32595115
1	rs149081062	32595261
1	rs12070847	32595616
1	rs57922559	32595710
1	rs75125786	32597665
1	rs78373324	32597889
1	rs6671640	32598790
1	rs146818774	32599852
1	rs72666754	32600461
1	rs55794623	32600524
1	rs114608116	32602129
1	rs142179549	32604419
1	rs72666755	32605107
1	rs72666756	32605638
1	rs10914531	32611186
1	rs57364156	32614879
1	rs16834897	32621239
1	rs72666762	32621268
1	rs116091193	32621597
1	rs55887723	32622177
1	rs56067750	32622183
1	rs41311207	32623108
1	rs72666764	32623684
1	rs7539490	32625628
1	rs55797802	32628299
1	rs72666767	32629983
1	rs10914533	32631319
1	rs72666768	32631637
1	rs72478561	32632345
1	rs72666770	32633566
1	rs56039103	32637317
1	rs72666771	32638671
1	rs56260146	35247536
1	rs67403586	35248305
1	rs55889633	35248819
1	rs66728205	35249226
1	rs1805063	35250457
1	rs41310442	35250720
1	rs35983826	35251161
[truncated: 272,274+ more rows]
