# Supplementary material for: Gene Prioritization for Imaging Genetics Studies Using Gene Ontology and a Stratified False Discovery Rate Approach
Source: Front Neuroinform. 2016 Apr 7;10:14. doi: 10.3389/fninf.2016.00014 (PMC4823264; doi:10.3389/fninf.2016.00014)
Supplement: Supplementary file 3 [file Table3.XLSX]

## Sheet: Prostate_cancer_seed_genes
Table S3a. Seed gene list based on prostate cancer and common biological domains
Genes	protein ID	anatomical structure formation involved in morphogenesis	cellular component assembly	cell differentiation	signal transduction
EHBP1	Q8NDI1
THADA	Q6YHU6
ITGA6	P23229	X	X	X	X
PDLIM5	Q96HC4		X	X
TET2	Q6N021			X
SLC22A3	O75751
JAZF1	Q86VZ6
LMTK2	Q8IWU2
NKX3-1	Q99801	X			X
MSMB	P08118
CTBP2	P56545			X	X
IGF2	P01344			X	X
TCF2	P35680	X	X	X	X
PPP1R14A	Q96A00				X
KLK2	P20151				X
KLK3	P07288	X			X
TTLL1	O95922	X	X
BIK	Q13323		X		X
MCAT	Q8IVS2
PACSIN2	Q9UNF0		X
TNRC6B	Q9UPQ9				X

## Sheet: anatomical_structure formation
Table S3b. SNPs within 20% sFDR which do not fall within the domain of anatomical structure formation involved in morphogenesis
chromosome	snp	position	p_value	q_FDR	r_FDR	q_SFDR	r_SFDR	prior_group
12	rs77956314	117323367	9.331e-11	0.0002	1	0.0002	1	non-priority SNPs
12	rs75337356	117337254	6.248e-10	0.0002	10	0.0002	10	non-priority SNPs
12	rs112608342	117332597	6.372e-10	0.0002	11	0.0002	11	non-priority SNPs
12	rs12302173	117338504	6.586e-10	0.0002	12	0.0002	12	non-priority SNPs
12	rs12313220	117332881	6.623e-10	0.0002	13	0.0002	13	non-priority SNPs
12	rs7294919	117327592	6.682e-10	0.0002	14	0.0002	14	non-priority SNPs
12	rs7305705	117327651	6.708e-10	0.0002	15	0.0002	15	non-priority SNPs
12	rs7132910	117320658	6.728e-10	0.0002	16	0.0002	16	non-priority SNPs
12	rs113315762	117337237	6.759e-10	0.0002	17	0.0002	17	non-priority SNPs
12	rs7315280	117320938	6.822e-10	0.0002	18	0.0002	18	non-priority SNPs
12	rs7132339	117335912	6.928e-10	0.0002	19	0.0002	19	non-priority SNPs
12	rs113205216	117326943	1.403e-10	0.0002	2	0.0002	2	non-priority SNPs
12	rs11068224	117324967	1.433e-10	0.0002	3	0.0002	3	non-priority SNPs
12	rs113179672	117327241	1.493e-10	0.0002	4	0.0002	4	non-priority SNPs
12	rs7137149	117321662	2.88e-10	0.0002	5	0.0002	5	non-priority SNPs
12	rs61921502	65832468	2.918e-10	0.0002	6	0.0002	6	non-priority SNPs
12	rs146607495	117319202	5.227e-10	0.0002	7	0.0002	7	non-priority SNPs
12	rs12311895	117326927	5.913e-10	0.0002	8	0.0002	8	non-priority SNPs
12	rs78666825	117337154	6.153e-10	0.0002	9	0.0002	9	non-priority SNPs
12	rs113844630	117337103	7.88e-10	0.0003	20	0.0003	20	non-priority SNPs
12	rs10850728	117330483	8.616e-10	0.0003	21	0.0003	21	non-priority SNPs
12	rs11836634	117330844	9.217e-10	0.0003	22	0.0003	22	non-priority SNPs
12	rs111865233	117332156	1.709e-09	0.0005	23	0.0005	23	non-priority SNPs
12	rs12320925	117337101	1.774e-09	0.0005	24	0.0005	24	non-priority SNPs
12	rs76845667	117334487	5.043e-09	0.0013	25	0.0013	25	non-priority SNPs
12	rs7131959	117335615	5.334e-09	0.0013	26	0.0013	26	non-priority SNPs
12	rs7133290	117335944	5.407e-09	0.0013	27	0.0013	27	non-priority SNPs
12	rs79487293	65905126	2.438e-08	0.0057	28	0.0057	28	non-priority SNPs
12	rs117692586	117463770	5.5e-08	0.0124	29	0.0124	29	non-priority SNPs
12	rs716654	65869471	5.942e-08	0.013	30	0.0129	30	non-priority SNPs
12	rs1142467	65858214	6.324e-08	0.0133	31	0.0133	31	non-priority SNPs
12	rs1826664	65822140	6.507e-08	0.0133	32	0.0133	32	non-priority SNPs
12	rs73123652	65874956	8.379e-08	0.0166	33	0.0166	33	non-priority SNPs
12	rs61921499	65797275	1.182e-07	0.0226	34	0.0226	34	non-priority SNPs
12	rs11611334	65766282	1.209e-07	0.0226	35	0.0226	35	non-priority SNPs
12	rs17178139	65765944	1.437e-07	0.0261	36	0.0261	36	non-priority SNPs
12	rs17765551	65776840	1.528e-07	0.0268	37	0.0267	37	non-priority SNPs
12	rs56675568	65769841	1.568e-07	0.0268	38	0.0267	38	non-priority SNPs
12	rs11615101	65770783	1.597e-07	0.0268	39	0.0267	39	non-priority SNPs
12	rs73220476	117287112	1.662e-07	0.0272	40	0.0271	40	non-priority SNPs
12	rs17178006	65718299	2.535e-07	0.0405	41	0.0404	41	non-priority SNPs
12	rs1370938	65754242	2.616e-07	0.0408	42	0.0407	42	non-priority SNPs
2	rs2268894	162856148	2.915e-07	0.0444	43	0.0443	43	non-priority SNPs
12	rs117425351	117409752	3.474e-07	0.0517	44	0.0515	44	non-priority SNPs
12	rs118025365	117477082	3.996e-07	0.0581	45	0.058	45	non-priority SNPs
12	rs117924143	117440958	4.258e-07	0.0606	46	0.0604	46	non-priority SNPs
12	rs117831534	117506632	4.914e-07	0.0684	47	0.0683	47	non-priority SNPs
11	rs7396827	28577867	7.275e-07	0.0992	48	0.0989	48	non-priority SNPs
11	rs7111968	28394024	9.542e-07	0.1275	49	0.1271	49	non-priority SNPs
11	rs10835321	28414268	2.958e-06	0.1524	100	0.1519	100	non-priority SNPs
11	rs4923535	28416646	3.006e-06	0.1524	101	0.1519	101	non-priority SNPs
5	rs2084129	66046529	3.028e-06	0.1524	102	0.1519	102	non-priority SNPs
2	rs12472555	162816728	3.037e-06	0.1524	103	0.1519	103	non-priority SNPs
11	rs7948373	28413082	3.05e-06	0.1524	104	0.1519	104	non-priority SNPs
12	rs10878283	65851171	3.061e-06	0.1524	105	0.1519	105	non-priority SNPs
11	rs6484373	28526247	3.084e-06	0.1524	106	0.1519	106	non-priority SNPs
11	rs10835314	28383960	3.088e-06	0.1524	107	0.1519	107	non-priority SNPs
11	rs10835323	28422109	3.098e-06	0.1524	108	0.1519	108	non-priority SNPs
11	rs4923531	28401860	3.11e-06	0.1524	109	0.1519	109	non-priority SNPs
11	rs10835351	28530944	3.115e-06	0.1524	110	0.1519	110	non-priority SNPs
11	rs4923544	28565174	3.128e-06	0.1524	111	0.1519	111	non-priority SNPs
5	rs11740234	66099359	3.129e-06	0.1524	112	0.1519	112	non-priority SNPs
11	rs7944588	28528440	3.142e-06	0.1524	113	0.1519	113	non-priority SNPs
11	rs7944587	28528438	3.142e-06	0.1524	114	0.1519	114	non-priority SNPs
11	rs61889192	28528608	3.148e-06	0.1524	115	0.1519	115	non-priority SNPs
11	rs10835357	28567636	3.181e-06	0.1524	116	0.1519	116	non-priority SNPs
11	rs11030372	28563944	3.21e-06	0.1524	117	0.1519	117	non-priority SNPs
11	rs11030371	28563532	3.215e-06	0.1524	118	0.1519	118	non-priority SNPs
11	rs4922803	28399558	3.218e-06	0.1524	119	0.1519	119	non-priority SNPs
11	rs11605699	28562521	3.22e-06	0.1524	120	0.1519	120	non-priority SNPs
11	rs10835356	28565801	3.221e-06	0.1524	121	0.1519	121	non-priority SNPs
11	rs1838059	28566616	3.222e-06	0.1524	122	0.1519	122	non-priority SNPs
11	rs11030358	28534064	3.228e-06	0.1524	123	0.1519	123	non-priority SNPs
11	rs11030368	28559341	3.233e-06	0.1524	124	0.1519	124	non-priority SNPs
11	rs2007527	28512834	3.237e-06	0.1524	125	0.1519	125	non-priority SNPs
11	rs11030374	28568413	3.241e-06	0.1524	126	0.1519	126	non-priority SNPs
11	rs9645635	28559995	3.264e-06	0.1524	127	0.1519	127	non-priority SNPs
11	rs4465354	28534233	3.265e-06	0.1524	128	0.1519	128	non-priority SNPs
11	rs11030370	28562244	3.266e-06	0.1524	129	0.1519	129	non-priority SNPs
11	rs7944721	28537505	3.273e-06	0.1524	130	0.1519	130	non-priority SNPs
11	rs4489727	28516078	3.327e-06	0.1524	131	0.1519	131	non-priority SNPs
11	rs12360793	28384757	3.332e-06	0.1524	132	0.1519	132	non-priority SNPs
11	rs6484375	28573675	3.335e-06	0.1524	133	0.1519	133	non-priority SNPs
11	rs10767726	28516369	3.355e-06	0.1524	134	0.1519	134	non-priority SNPs
11	rs1074267	28529506	3.373e-06	0.1524	135	0.1519	135	non-priority SNPs
11	rs7126224	28439406	3.419e-06	0.1524	136	0.1519	136	non-priority SNPs
11	rs10835349	28523376	3.427e-06	0.1524	137	0.1519	137	non-priority SNPs
2	rs116621170	55490139	3.449e-06	0.1524	138	0.1519	138	non-priority SNPs
11	rs10835347	28516942	3.453e-06	0.1524	139	0.1519	139	non-priority SNPs
11	rs11030376	28574639	3.497e-06	0.1524	140	0.1519	140	non-priority SNPs
11	rs11030367	28557129	3.501e-06	0.1524	141	0.1519	141	non-priority SNPs
11	rs17653807	28558304	3.513e-06	0.1524	142	0.1519	142	non-priority SNPs
11	rs10767722	28421185	3.52e-06	0.1524	143	0.1519	143	non-priority SNPs
11	rs7931194	28421542	3.529e-06	0.1524	144	0.1519	144	non-priority SNPs
11	rs7480281	28555667	3.54e-06	0.1524	145	0.1519	145	non-priority SNPs
11	rs10835350	28523385	3.547e-06	0.1524	146	0.1519	146	non-priority SNPs
11	rs12365038	28523459	3.553e-06	0.1524	147	0.1519	147	non-priority SNPs
11	rs34894163	28556277	3.559e-06	0.1524	148	0.1519	148	non-priority SNPs
11	rs4923532	28401900	3.561e-06	0.1524	149	0.1519	149	non-priority SNPs
2	rs4664442	162828001	3.578e-06	0.1524	150	0.1519	150	non-priority SNPs
6	rs16874892	14270739	3.598e-06	0.1524	151	0.1519	151	non-priority SNPs
11	rs11030377	28576651	3.598e-06	0.1524	152	0.1519	152	non-priority SNPs
11	rs9645613	28559464	3.601e-06	0.1524	153	0.1519	153	non-priority SNPs
11	rs4922805	28543098	3.602e-06	0.1524	154	0.1519	154	non-priority SNPs
12	rs7979584	65864251	3.623e-06	0.1524	155	0.1519	155	non-priority SNPs
11	rs4417256	28497639	3.662e-06	0.1524	156	0.1519	156	non-priority SNPs
12	rs1344945	65675628	3.684e-06	0.1524	157	0.1519	157	non-priority SNPs
11	rs11030354	28525124	3.704e-06	0.1524	158	0.1519	158	non-priority SNPs
11	rs1838061	28546150	3.74e-06	0.1524	159	0.1519	159	non-priority SNPs
11	rs17574195	28491733	3.863e-06	0.1524	160	0.1519	160	non-priority SNPs
11	rs7104616	28420524	3.883e-06	0.1524	161	0.1519	161	non-priority SNPs
11	rs7108518	28481593	3.902e-06	0.1524	162	0.1519	162	non-priority SNPs
11	rs7123683	28489926	3.907e-06	0.1524	163	0.1519	163	non-priority SNPs
11	rs10835353	28547534	3.92e-06	0.1524	164	0.1519	164	non-priority SNPs
11	rs10835354	28547545	3.935e-06	0.1524	165	0.1519	165	non-priority SNPs
11	rs17574853	28520346	3.955e-06	0.1524	166	0.1519	166	non-priority SNPs
11	rs10835355	28547658	3.966e-06	0.1524	167	0.1519	167	non-priority SNPs
12	rs12582039	65681936	3.969e-06	0.1524	168	0.1519	168	non-priority SNPs
11	rs990845	28548229	4.007e-06	0.1524	169	0.1519	169	non-priority SNPs
11	rs10835336	28462976	4.032e-06	0.1524	170	0.1519	170	non-priority SNPs
11	rs11030334	28463726	4.041e-06	0.1524	171	0.1519	171	non-priority SNPs
11	rs990846	28548408	4.078e-06	0.1524	172	0.1519	172	non-priority SNPs
11	rs7118730	28478785	4.087e-06	0.1524	173	0.1519	173	non-priority SNPs
11	rs7103868	28478402	4.087e-06	0.1524	174	0.1519	174	non-priority SNPs
11	rs4923541	28479535	4.098e-06	0.1524	175	0.1519	175	non-priority SNPs
11	rs11603115	28482399	4.115e-06	0.1524	176	0.1519	176	non-priority SNPs
11	rs453084	79594256	4.119e-06	0.1524	177	0.1519	177	non-priority SNPs
12	rs10878265	65759885	1.167e-06	0.1524	50	0.1519	50	non-priority SNPs
8	rs74597467	124108618	1.249e-06	0.1524	51	0.1519	51	non-priority SNPs
12	rs112339051	117348968	1.256e-06	0.1524	52	0.1519	52	non-priority SNPs
11	rs11030310	28405552	1.281e-06	0.1524	53	0.1519	53	non-priority SNPs
11	rs11030324	28431370	1.282e-06	0.1524	54	0.1519	54	non-priority SNPs
11	rs7124325	28399978	1.322e-06	0.1524	55	0.1519	55	non-priority SNPs
12	rs7306113	65855476	1.34e-06	0.1524	56	0.1519	56	non-priority SNPs
5	rs2289881	66084260	1.355e-06	0.1524	57	0.1519	57	non-priority SNPs
11	rs10835313	28380561	1.363e-06	0.1524	58	0.1519	58	non-priority SNPs
11	rs11030300	28392940	1.44e-06	0.1524	59	0.1519	59	non-priority SNPs
11	rs34470137	28414157	1.506e-06	0.1524	60	0.1519	60	non-priority SNPs
2	rs2287509	162854908	1.508e-06	0.1524	61	0.1519	61	non-priority SNPs
11	rs4923533	28416351	1.521e-06	0.1524	62	0.1519	62	non-priority SNPs
11	rs7112646	28394636	1.538e-06	0.1524	63	0.1519	63	non-priority SNPs
12	rs6581636	65849797	1.56e-06	0.1524	64	0.1519	64	non-priority SNPs
5	rs895376	66033805	1.577e-06	0.1524	65	0.1519	65	non-priority SNPs
12	rs6581639	65854114	1.582e-06	0.1524	66	0.1519	66	non-priority SNPs
5	rs4699891	66038209	1.764e-06	0.1524	67	0.1519	67	non-priority SNPs
12	rs4762076	65666134	1.937e-06	0.1524	68	0.1519	68	non-priority SNPs
11	rs7129135	28398034	1.95e-06	0.1524	69	0.1519	69	non-priority SNPs
2	rs6707646	162808640	2.018e-06	0.1524	70	0.1519	70	non-priority SNPs
11	rs10767719	28407967	2.02e-06	0.1524	71	0.1519	71	non-priority SNPs
11	rs7947147	28425239	2.028e-06	0.1524	72	0.1519	72	non-priority SNPs
2	rs2909457	162845855	2.116e-06	0.1524	73	0.1519	73	non-priority SNPs
11	rs11030316	28409010	2.128e-06	0.1524	74	0.1519	74	non-priority SNPs
11	rs11030309	28403292	2.224e-06	0.1524	75	0.1519	75	non-priority SNPs
11	rs12577283	28511596	2.228e-06	0.1524	76	0.1519	76	non-priority SNPs
11	rs11030323	28421065	2.244e-06	0.1524	77	0.1519	77	non-priority SNPs
11	rs1596297	28575986	2.26e-06	0.1524	78	0.1519	78	non-priority SNPs
11	rs11030308	28403169	2.28e-06	0.1524	79	0.1519	79	non-priority SNPs
2	rs7604885	162806408	2.298e-06	0.1524	80	0.1519	80	non-priority SNPs
11	rs2582905	28510100	2.417e-06	0.1524	81	0.1519	81	non-priority SNPs
11	rs4923536	28422496	2.42e-06	0.1524	82	0.1519	82	non-priority SNPs
2	rs7580486	162810159	2.461e-06	0.1524	83	0.1519	83	non-priority SNPs
11	rs7931626	28421841	2.537e-06	0.1524	84	0.1519	84	non-priority SNPs
11	rs4923534	28416425	2.576e-06	0.1524	85	0.1519	85	non-priority SNPs
11	rs6484371	28438811	2.581e-06	0.1524	87	0.1519	86	non-priority SNPs
10	rs12784431	135037575	2.581e-06	0.1524	86	0.1519	87	non-priority SNPs
11	rs7129440	28398114	2.755e-06	0.1524	88	0.1519	88	non-priority SNPs
11	rs7129166	28398139	2.758e-06	0.1524	89	0.1519	89	non-priority SNPs
11	rs11030330	28448117	2.763e-06	0.1524	90	0.1519	90	non-priority SNPs
2	rs4500960	162818621	2.772e-06	0.1524	91	0.1519	91	non-priority SNPs
6	rs78587286	14266689	2.867e-06	0.1524	92	0.1519	92	non-priority SNPs
11	rs11030297	28386180	2.873e-06	0.1524	93	0.1519	93	non-priority SNPs
11	rs10835316	28386699	2.891e-06	0.1524	94	0.1519	94	non-priority SNPs
11	rs6484367	28387459	2.904e-06	0.1524	95	0.1519	95	non-priority SNPs
11	rs7108101	28568914	2.935e-06	0.1524	97	0.1519	96	non-priority SNPs
10	rs11597218	135038088	2.935e-06	0.1524	96	0.1519	97	non-priority SNPs
10	rs11597199	135037981	2.94e-06	0.1524	98	0.1519	98	non-priority SNPs
11	rs10835322	28414391	2.952e-06	0.1524	99	0.1519	99	non-priority SNPs
11	rs4598653	28549266	4.175e-06	0.1536	178	0.1531	178	non-priority SNPs
11	rs11030295	28382374	4.266e-06	0.156	179	0.1556	179	non-priority SNPs
11	rs10501099	28537265	4.389e-06	0.1596	180	0.1592	180	non-priority SNPs
12	rs11612273	65707858	4.457e-06	0.1604	181	0.16	181	non-priority SNPs
5	rs11750177	66099352	4.46e-06	0.1604	182	0.16	182	non-priority SNPs
12	rs17824630	65717061	4.494e-06	0.1604	183	0.16	183	non-priority SNPs
5	rs7736147	66104174	4.509e-06	0.1604	184	0.16	184	non-priority SNPs
20	rs6060507	34198334	4.59e-06	0.1618	185	0.1614	185	non-priority SNPs
11	rs1811450	28500993	4.599e-06	0.1618	186	0.1614	186	non-priority SNPs
20	rs6060504	34197619	4.622e-06	0.1618	187	0.1614	187	non-priority SNPs
11	rs12788184	28389866	4.769e-06	0.1661	188	0.1656	188	non-priority SNPs
11	rs10835335	28462815	4.822e-06	0.167	189	0.1666	189	non-priority SNPs
5	rs7704890	66115575	5.156e-06	0.1774	190	0.1769	190	non-priority SNPs
11	rs17653348	28539304	5.185e-06	0.1774	191	0.1769	191	non-priority SNPs
2	rs2970932	162858200	5.211e-06	0.1774	192	0.1769	192	non-priority SNPs
11	rs35347860	28539394	5.229e-06	0.1774	193	0.1769	193	non-priority SNPs
5	rs34257018	66080929	5.261e-06	0.1775	194	0.177	194	non-priority SNPs
11	rs11030331	28450208	5.397e-06	0.1812	195	0.1807	195	non-priority SNPs
12	rs10878285	65874288	5.508e-06	0.184	196	0.1835	196	non-priority SNPs
5	rs11739093	66110768	5.581e-06	0.1855	197	0.1849	197	non-priority SNPs
11	rs10835325	28445390	5.712e-06	0.1886	198	0.1881	198	non-priority SNPs
11	rs2582904	28506048	5.734e-06	0.1886	199	0.1881	199	non-priority SNPs
11	rs7935201	28547743	5.803e-06	0.19	200	0.1894	200	non-priority SNPs
11	rs10835341	28481834	5.896e-06	0.1903	201	0.1898	201	non-priority SNPs
12	rs11614220	65668987	6.007e-06	0.1903	202	0.1898	202	non-priority SNPs
2	rs2970933	162854276	6.017e-06	0.1903	203	0.1898	203	non-priority SNPs
11	rs10835327	28445687	6.09e-06	0.1903	204	0.1898	204	non-priority SNPs
5	rs4700164	66114682	6.109e-06	0.1903	205	0.1898	205	non-priority SNPs
11	rs7931948	28446290	6.136e-06	0.1903	206	0.1898	206	non-priority SNPs
11	rs10835328	28445710	6.14e-06	0.1903	207	0.1898	207	non-priority SNPs
11	rs11030328	28447142	6.237e-06	0.1903	208	0.1898	208	non-priority SNPs
11	rs11030332	28450798	6.251e-06	0.1903	209	0.1898	209	non-priority SNPs
11	rs10835332	28449247	6.258e-06	0.1903	210	0.1898	210	non-priority SNPs
20	rs11698601	34205035	6.303e-06	0.1903	211	0.1898	211	non-priority SNPs
12	rs7956325	65882981	6.357e-06	0.1903	212	0.1898	212	non-priority SNPs
10	rs4357613	135045512	6.366e-06	0.1903	213	0.1898	213	non-priority SNPs
11	rs7947030	28455268	6.372e-06	0.1903	214	0.1898	214	non-priority SNPs
11	rs4543974	28455794	6.392e-06	0.1903	215	0.1898	215	non-priority SNPs
11	rs7932458	28446722	6.418e-06	0.1903	216	0.1898	216	non-priority SNPs
12	rs7313055	65667847	6.499e-06	0.1903	217	0.1898	217	non-priority SNPs
11	rs4244535	28457737	6.511e-06	0.1903	218	0.1898	218	non-priority SNPs
12	rs10784445	65666390	6.71e-06	0.1903	219	0.1898	219	non-priority SNPs
11	rs17573971	28487807	6.733e-06	0.1903	220	0.1898	220	non-priority SNPs
11	rs1443127	28483632	6.755e-06	0.1903	221	0.1898	221	non-priority SNPs
11	rs4547081	28486224	6.774e-06	0.1903	222	0.1898	222	non-priority SNPs
11	rs12361005	28485403	6.788e-06	0.1903	223	0.1898	223	non-priority SNPs
11	rs10742195	28485008	6.815e-06	0.1903	224	0.1898	224	non-priority SNPs
11	rs7947768	28455860	6.896e-06	0.1903	225	0.1898	225	non-priority SNPs
11	rs2582900	28491489	6.942e-06	0.1903	226	0.1898	226	non-priority SNPs
12	rs79623590	65670481	7.008e-06	0.1903	227	0.1898	227	non-priority SNPs
11	rs7111851	28464705	7.011e-06	0.1903	228	0.1898	228	non-priority SNPs
11	rs7130471	28456861	7.019e-06	0.1903	229	0.1898	229	non-priority SNPs
11	rs12274444	28480059	7.035e-06	0.1903	230	0.1898	230	non-priority SNPs
11	rs2002304	28480550	7.038e-06	0.1903	231	0.1898	231	non-priority SNPs
11	rs11030341	28473301	7.038e-06	0.1903	232	0.1898	232	non-priority SNPs
11	rs7127278	28473539	7.041e-06	0.1903	233	0.1898	233	non-priority SNPs
11	rs7127321	28473690	7.043e-06	0.1903	235	0.1898	234	non-priority SNPs
11	rs7107532	28480924	7.043e-06	0.1903	234	0.1898	235	non-priority SNPs
11	rs7130732	28473966	7.044e-06	0.1903	236	0.1898	236	non-priority SNPs
11	rs6484372	28467517	7.046e-06	0.1903	237	0.1898	237	non-priority SNPs
12	rs11175709	65665574	7.061e-06	0.1903	238	0.1898	238	non-priority SNPs
11	rs11030339	28470321	7.072e-06	0.1903	239	0.1898	239	non-priority SNPs
12	rs10784465	65882536	7.074e-06	0.1903	240	0.1898	240	non-priority SNPs
11	rs10767725	28472710	7.074e-06	0.1903	241	0.1898	241	non-priority SNPs
11	rs10835342	28482783	7.083e-06	0.1903	242	0.1898	242	non-priority SNPs
11	rs7105555	28475406	7.084e-06	0.1903	243	0.1898	243	non-priority SNPs
11	rs11030344	28476993	7.093e-06	0.1903	244	0.1898	244	non-priority SNPs
11	rs7945266	28459977	7.139e-06	0.1905	245	0.19	245	non-priority SNPs
11	rs10835339	28473392	7.163e-06	0.1905	246	0.19	246	non-priority SNPs
12	rs1472259	65913960	7.223e-06	0.1905	247	0.19	247	non-priority SNPs
4	rs1874345	90430568	7.263e-06	0.1905	248	0.19	248	non-priority SNPs
20	rs761827	34207897	7.298e-06	0.1905	249	0.19	249	non-priority SNPs
12	rs10878282	65850543	7.307e-06	0.1905	250	0.19	250	non-priority SNPs
12	rs12579853	65683072	7.309e-06	0.1905	251	0.19	251	non-priority SNPs
2	rs2042069	162869670	7.334e-06	0.1905	252	0.19	252	non-priority SNPs
11	rs1584035	28499603	7.555e-06	0.1955	253	0.1949	253	non-priority SNPs
5	rs13156837	66122328	7.623e-06	0.1962	254	0.1956	254	non-priority SNPs
12	rs61921474	65710655	7.641e-06	0.1962	255	0.1956	255	non-priority SNPs
12	rs11175770	65851829	7.694e-06	0.1968	256	0.1962	256	non-priority SNPs
11	rs11030345	28485116	7.839e-06	0.1997	257	0.1991	257	non-priority SNPs
12	rs7963025	65844546	7.984e-06	0.2025	258	0.202	258	non-priority SNPs

## Sheet: cell differentiation
Table S3c. SNPs within 20% sFDR which do not fall within the domain of cell differentiation
chromosome	snp	position	p_value	q_FDR	r_FDR	q_SFDR	r_SFDR	prior_group
12	rs75337356	117337254	6.248e-10	0.0002	10	0.0002	10	non-priority SNPs
12	rs112608342	117332597	6.372e-10	0.0002	11	0.0002	11	non-priority SNPs
12	rs77956314	117323367	9.331e-11	0.0002	1	0.0002	1	non-priority SNPs
12	rs12302173	117338504	6.586e-10	0.0002	12	0.0002	12	non-priority SNPs
12	rs12313220	117332881	6.623e-10	0.0002	13	0.0002	13	non-priority SNPs
12	rs7294919	117327592	6.682e-10	0.0002	14	0.0002	14	non-priority SNPs
12	rs7305705	117327651	6.708e-10	0.0002	15	0.0002	15	non-priority SNPs
12	rs7132910	117320658	6.728e-10	0.0002	16	0.0002	16	non-priority SNPs
12	rs113315762	117337237	6.759e-10	0.0002	17	0.0002	17	non-priority SNPs
12	rs7315280	117320938	6.822e-10	0.0002	18	0.0002	18	non-priority SNPs
12	rs7132339	117335912	6.928e-10	0.0002	19	0.0002	19	non-priority SNPs
12	rs113205216	117326943	1.403e-10	0.0002	2	0.0002	2	non-priority SNPs
12	rs11068224	117324967	1.433e-10	0.0002	3	0.0002	3	non-priority SNPs
12	rs113179672	117327241	1.493e-10	0.0002	4	0.0002	4	non-priority SNPs
12	rs7137149	117321662	2.88e-10	0.0002	5	0.0002	5	non-priority SNPs
12	rs61921502	65832468	2.918e-10	0.0002	6	0.0002	6	non-priority SNPs
12	rs146607495	117319202	5.227e-10	0.0002	7	0.0002	7	non-priority SNPs
12	rs12311895	117326927	5.913e-10	0.0002	8	0.0002	8	non-priority SNPs
12	rs78666825	117337154	6.153e-10	0.0002	9	0.0002	9	non-priority SNPs
12	rs113844630	117337103	7.88e-10	0.0003	20	0.0003	20	non-priority SNPs
12	rs10850728	117330483	8.616e-10	0.0003	21	0.0003	21	non-priority SNPs
12	rs11836634	117330844	9.217e-10	0.0003	22	0.0003	22	non-priority SNPs
12	rs111865233	117332156	1.709e-09	0.0005	23	0.0005	23	non-priority SNPs
12	rs12320925	117337101	1.774e-09	0.0005	24	0.0005	24	non-priority SNPs
12	rs76845667	117334487	5.043e-09	0.0013	25	0.0013	25	non-priority SNPs
12	rs7131959	117335615	5.334e-09	0.0013	26	0.0013	26	non-priority SNPs
12	rs7133290	117335944	5.407e-09	0.0013	27	0.0013	27	non-priority SNPs
12	rs79487293	65905126	2.438e-08	0.0057	28	0.0057	28	non-priority SNPs
12	rs117692586	117463770	5.5e-08	0.0124	29	0.0124	29	non-priority SNPs
12	rs716654	65869471	5.942e-08	0.013	30	0.0129	30	non-priority SNPs
12	rs1142467	65858214	6.324e-08	0.0133	31	0.0133	31	non-priority SNPs
12	rs1826664	65822140	6.507e-08	0.0133	32	0.0133	32	non-priority SNPs
12	rs73123652	65874956	8.379e-08	0.0166	33	0.0166	33	non-priority SNPs
12	rs61921499	65797275	1.182e-07	0.0226	34	0.0226	34	non-priority SNPs
12	rs11611334	65766282	1.209e-07	0.0226	35	0.0226	35	non-priority SNPs
12	rs17178139	65765944	1.437e-07	0.0261	36	0.0261	36	non-priority SNPs
12	rs17765551	65776840	1.528e-07	0.0268	37	0.0268	37	non-priority SNPs
12	rs56675568	65769841	1.568e-07	0.0268	38	0.0268	38	non-priority SNPs
12	rs11615101	65770783	1.597e-07	0.0268	39	0.0268	39	non-priority SNPs
12	rs73220476	117287112	1.662e-07	0.0272	40	0.0272	40	non-priority SNPs
12	rs17178006	65718299	2.535e-07	0.0405	41	0.0404	41	non-priority SNPs
12	rs1370938	65754242	2.616e-07	0.0408	42	0.0407	42	non-priority SNPs
2	rs2268894	162856148	2.915e-07	0.0444	43	0.0443	43	non-priority SNPs
12	rs117425351	117409752	3.474e-07	0.0517	44	0.0516	44	non-priority SNPs
12	rs118025365	117477082	3.996e-07	0.0581	45	0.058	45	non-priority SNPs
12	rs117924143	117440958	4.258e-07	0.0606	46	0.0605	46	non-priority SNPs
12	rs117831534	117506632	4.914e-07	0.0684	47	0.0683	47	non-priority SNPs
11	rs7396827	28577867	7.275e-07	0.0992	48	0.099	48	non-priority SNPs
11	rs7111968	28394024	9.542e-07	0.1275	49	0.1273	49	non-priority SNPs
11	rs10835321	28414268	2.958e-06	0.1524	100	0.1521	100	non-priority SNPs
11	rs4923535	28416646	3.006e-06	0.1524	101	0.1521	101	non-priority SNPs
5	rs2084129	66046529	3.028e-06	0.1524	102	0.1521	102	non-priority SNPs
2	rs12472555	162816728	3.037e-06	0.1524	103	0.1521	103	non-priority SNPs
11	rs7948373	28413082	3.05e-06	0.1524	104	0.1521	104	non-priority SNPs
12	rs10878283	65851171	3.061e-06	0.1524	105	0.1521	105	non-priority SNPs
11	rs6484373	28526247	3.084e-06	0.1524	106	0.1521	106	non-priority SNPs
11	rs10835314	28383960	3.088e-06	0.1524	107	0.1521	107	non-priority SNPs
11	rs10835323	28422109	3.098e-06	0.1524	108	0.1521	108	non-priority SNPs
11	rs4923531	28401860	3.11e-06	0.1524	109	0.1521	109	non-priority SNPs
11	rs10835351	28530944	3.115e-06	0.1524	110	0.1521	110	non-priority SNPs
11	rs4923544	28565174	3.128e-06	0.1524	111	0.1521	111	non-priority SNPs
5	rs11740234	66099359	3.129e-06	0.1524	112	0.1521	112	non-priority SNPs
11	rs7944588	28528440	3.142e-06	0.1524	113	0.1521	113	non-priority SNPs
11	rs7944587	28528438	3.142e-06	0.1524	114	0.1521	114	non-priority SNPs
11	rs61889192	28528608	3.148e-06	0.1524	115	0.1521	115	non-priority SNPs
11	rs10835357	28567636	3.181e-06	0.1524	116	0.1521	116	non-priority SNPs
11	rs11030372	28563944	3.21e-06	0.1524	117	0.1521	117	non-priority SNPs
11	rs11030371	28563532	3.215e-06	0.1524	118	0.1521	118	non-priority SNPs
11	rs4922803	28399558	3.218e-06	0.1524	119	0.1521	119	non-priority SNPs
11	rs11605699	28562521	3.22e-06	0.1524	120	0.1521	120	non-priority SNPs
11	rs10835356	28565801	3.221e-06	0.1524	121	0.1521	121	non-priority SNPs
11	rs1838059	28566616	3.222e-06	0.1524	122	0.1521	122	non-priority SNPs
11	rs11030358	28534064	3.228e-06	0.1524	123	0.1521	123	non-priority SNPs
11	rs11030368	28559341	3.233e-06	0.1524	124	0.1521	124	non-priority SNPs
11	rs2007527	28512834	3.237e-06	0.1524	125	0.1521	125	non-priority SNPs
11	rs11030374	28568413	3.241e-06	0.1524	126	0.1521	126	non-priority SNPs
11	rs9645635	28559995	3.264e-06	0.1524	127	0.1521	127	non-priority SNPs
11	rs4465354	28534233	3.265e-06	0.1524	128	0.1521	128	non-priority SNPs
11	rs11030370	28562244	3.266e-06	0.1524	129	0.1521	129	non-priority SNPs
11	rs7944721	28537505	3.273e-06	0.1524	130	0.1521	130	non-priority SNPs
11	rs4489727	28516078	3.327e-06	0.1524	131	0.1521	131	non-priority SNPs
11	rs12360793	28384757	3.332e-06	0.1524	132	0.1521	132	non-priority SNPs
11	rs6484375	28573675	3.335e-06	0.1524	133	0.1521	133	non-priority SNPs
11	rs10767726	28516369	3.355e-06	0.1524	134	0.1521	134	non-priority SNPs
11	rs1074267	28529506	3.373e-06	0.1524	135	0.1521	135	non-priority SNPs
11	rs7126224	28439406	3.419e-06	0.1524	136	0.1521	136	non-priority SNPs
11	rs10835349	28523376	3.427e-06	0.1524	137	0.1521	137	non-priority SNPs
2	rs116621170	55490139	3.449e-06	0.1524	138	0.1521	138	non-priority SNPs
11	rs10835347	28516942	3.453e-06	0.1524	139	0.1521	139	non-priority SNPs
11	rs11030376	28574639	3.497e-06	0.1524	140	0.1521	140	non-priority SNPs
11	rs11030367	28557129	3.501e-06	0.1524	141	0.1521	141	non-priority SNPs
11	rs17653807	28558304	3.513e-06	0.1524	142	0.1521	142	non-priority SNPs
11	rs10767722	28421185	3.52e-06	0.1524	143	0.1521	143	non-priority SNPs
11	rs7931194	28421542	3.529e-06	0.1524	144	0.1521	144	non-priority SNPs
11	rs7480281	28555667	3.54e-06	0.1524	145	0.1521	145	non-priority SNPs
11	rs10835350	28523385	3.547e-06	0.1524	146	0.1521	146	non-priority SNPs
11	rs12365038	28523459	3.553e-06	0.1524	147	0.1521	147	non-priority SNPs
11	rs34894163	28556277	3.559e-06	0.1524	148	0.1521	148	non-priority SNPs
11	rs4923532	28401900	3.561e-06	0.1524	149	0.1521	149	non-priority SNPs
2	rs4664442	162828001	3.578e-06	0.1524	150	0.1521	150	non-priority SNPs
6	rs16874892	14270739	3.598e-06	0.1524	151	0.1521	151	non-priority SNPs
11	rs11030377	28576651	3.598e-06	0.1524	152	0.1521	152	non-priority SNPs
11	rs9645613	28559464	3.601e-06	0.1524	153	0.1521	153	non-priority SNPs
11	rs4922805	28543098	3.602e-06	0.1524	154	0.1521	154	non-priority SNPs
12	rs7979584	65864251	3.623e-06	0.1524	155	0.1521	155	non-priority SNPs
11	rs4417256	28497639	3.662e-06	0.1524	156	0.1521	156	non-priority SNPs
12	rs1344945	65675628	3.684e-06	0.1524	157	0.1521	157	non-priority SNPs
11	rs11030354	28525124	3.704e-06	0.1524	158	0.1521	158	non-priority SNPs
11	rs1838061	28546150	3.74e-06	0.1524	159	0.1521	159	non-priority SNPs
11	rs17574195	28491733	3.863e-06	0.1524	160	0.1521	160	non-priority SNPs
11	rs7104616	28420524	3.883e-06	0.1524	161	0.1521	161	non-priority SNPs
11	rs7108518	28481593	3.902e-06	0.1524	162	0.1521	162	non-priority SNPs
11	rs7123683	28489926	3.907e-06	0.1524	163	0.1521	163	non-priority SNPs
11	rs10835353	28547534	3.92e-06	0.1524	164	0.1521	164	non-priority SNPs
11	rs10835354	28547545	3.935e-06	0.1524	165	0.1521	165	non-priority SNPs
11	rs17574853	28520346	3.955e-06	0.1524	166	0.1521	166	non-priority SNPs
11	rs10835355	28547658	3.966e-06	0.1524	167	0.1521	167	non-priority SNPs
12	rs12582039	65681936	3.969e-06	0.1524	168	0.1521	168	non-priority SNPs
11	rs990845	28548229	4.007e-06	0.1524	169	0.1521	169	non-priority SNPs
11	rs10835336	28462976	4.032e-06	0.1524	170	0.1521	170	non-priority SNPs
11	rs11030334	28463726	4.041e-06	0.1524	171	0.1521	171	non-priority SNPs
11	rs990846	28548408	4.078e-06	0.1524	172	0.1521	172	non-priority SNPs
11	rs7118730	28478785	4.087e-06	0.1524	173	0.1521	173	non-priority SNPs
11	rs7103868	28478402	4.087e-06	0.1524	174	0.1521	174	non-priority SNPs
11	rs4923541	28479535	4.098e-06	0.1524	175	0.1521	175	non-priority SNPs
11	rs11603115	28482399	4.115e-06	0.1524	176	0.1521	176	non-priority SNPs
11	rs453084	79594256	4.119e-06	0.1524	177	0.1521	177	non-priority SNPs
12	rs10878265	65759885	1.167e-06	0.1524	50	0.1521	50	non-priority SNPs
8	rs74597467	124108618	1.249e-06	0.1524	51	0.1521	51	non-priority SNPs
12	rs112339051	117348968	1.256e-06	0.1524	52	0.1521	52	non-priority SNPs
11	rs11030310	28405552	1.281e-06	0.1524	53	0.1521	53	non-priority SNPs
11	rs11030324	28431370	1.282e-06	0.1524	54	0.1521	54	non-priority SNPs
11	rs7124325	28399978	1.322e-06	0.1524	55	0.1521	55	non-priority SNPs
12	rs7306113	65855476	1.34e-06	0.1524	56	0.1521	56	non-priority SNPs
5	rs2289881	66084260	1.355e-06	0.1524	57	0.1521	57	non-priority SNPs
11	rs10835313	28380561	1.363e-06	0.1524	58	0.1521	58	non-priority SNPs
11	rs11030300	28392940	1.44e-06	0.1524	59	0.1521	59	non-priority SNPs
11	rs34470137	28414157	1.506e-06	0.1524	60	0.1521	60	non-priority SNPs
2	rs2287509	162854908	1.508e-06	0.1524	61	0.1521	61	non-priority SNPs
11	rs4923533	28416351	1.521e-06	0.1524	62	0.1521	62	non-priority SNPs
11	rs7112646	28394636	1.538e-06	0.1524	63	0.1521	63	non-priority SNPs
12	rs6581636	65849797	1.56e-06	0.1524	64	0.1521	64	non-priority SNPs
5	rs895376	66033805	1.577e-06	0.1524	65	0.1521	65	non-priority SNPs
12	rs6581639	65854114	1.582e-06	0.1524	66	0.1521	66	non-priority SNPs
5	rs4699891	66038209	1.764e-06	0.1524	67	0.1521	67	non-priority SNPs
12	rs4762076	65666134	1.937e-06	0.1524	68	0.1521	68	non-priority SNPs
11	rs7129135	28398034	1.95e-06	0.1524	69	0.1521	69	non-priority SNPs
2	rs6707646	162808640	2.018e-06	0.1524	70	0.1521	70	non-priority SNPs
11	rs10767719	28407967	2.02e-06	0.1524	71	0.1521	71	non-priority SNPs
11	rs7947147	28425239	2.028e-06	0.1524	72	0.1521	72	non-priority SNPs
2	rs2909457	162845855	2.116e-06	0.1524	73	0.1521	73	non-priority SNPs
11	rs11030316	28409010	2.128e-06	0.1524	74	0.1521	74	non-priority SNPs
11	rs11030309	28403292	2.224e-06	0.1524	75	0.1521	75	non-priority SNPs
11	rs12577283	28511596	2.228e-06	0.1524	76	0.1521	76	non-priority SNPs
11	rs11030323	28421065	2.244e-06	0.1524	77	0.1521	77	non-priority SNPs
11	rs1596297	28575986	2.26e-06	0.1524	78	0.1521	78	non-priority SNPs
11	rs11030308	28403169	2.28e-06	0.1524	79	0.1521	79	non-priority SNPs
2	rs7604885	162806408	2.298e-06	0.1524	80	0.1521	80	non-priority SNPs
11	rs2582905	28510100	2.417e-06	0.1524	81	0.1521	81	non-priority SNPs
11	rs4923536	28422496	2.42e-06	0.1524	82	0.1521	82	non-priority SNPs
2	rs7580486	162810159	2.461e-06	0.1524	83	0.1521	83	non-priority SNPs
11	rs7931626	28421841	2.537e-06	0.1524	84	0.1521	84	non-priority SNPs
11	rs4923534	28416425	2.576e-06	0.1524	85	0.1521	85	non-priority SNPs
11	rs6484371	28438811	2.581e-06	0.1524	87	0.1521	86	non-priority SNPs
10	rs12784431	135037575	2.581e-06	0.1524	86	0.1521	87	non-priority SNPs
11	rs7129440	28398114	2.755e-06	0.1524	88	0.1521	88	non-priority SNPs
11	rs7129166	28398139	2.758e-06	0.1524	89	0.1521	89	non-priority SNPs
11	rs11030330	28448117	2.763e-06	0.1524	90	0.1521	90	non-priority SNPs
2	rs4500960	162818621	2.772e-06	0.1524	91	0.1521	91	non-priority SNPs
6	rs78587286	14266689	2.867e-06	0.1524	92	0.1521	92	non-priority SNPs
11	rs11030297	28386180	2.873e-06	0.1524	93	0.1521	93	non-priority SNPs
11	rs10835316	28386699	2.891e-06	0.1524	94	0.1521	94	non-priority SNPs
11	rs6484367	28387459	2.904e-06	0.1524	95	0.1521	95	non-priority SNPs
11	rs7108101	28568914	2.935e-06	0.1524	97	0.1521	96	non-priority SNPs
10	rs11597218	135038088	2.935e-06	0.1524	96	0.1521	97	non-priority SNPs
10	rs11597199	135037981	2.94e-06	0.1524	98	0.1521	98	non-priority SNPs
11	rs10835322	28414391	2.952e-06	0.1524	99	0.1521	99	non-priority SNPs
11	rs4598653	28549266	4.175e-06	0.1536	178	0.1533	178	non-priority SNPs
11	rs11030295	28382374	4.266e-06	0.156	179	0.1557	179	non-priority SNPs
11	rs10501099	28537265	4.389e-06	0.1596	180	0.1593	180	non-priority SNPs
12	rs11612273	65707858	4.457e-06	0.1604	181	0.1601	181	non-priority SNPs
5	rs11750177	66099352	4.46e-06	0.1604	182	0.1601	182	non-priority SNPs
12	rs17824630	65717061	4.494e-06	0.1604	183	0.1601	183	non-priority SNPs
5	rs7736147	66104174	4.509e-06	0.1604	184	0.1601	184	non-priority SNPs
20	rs6060507	34198334	4.59e-06	0.1618	185	0.1615	185	non-priority SNPs
11	rs1811450	28500993	4.599e-06	0.1618	186	0.1615	186	non-priority SNPs
20	rs6060504	34197619	4.622e-06	0.1618	187	0.1615	187	non-priority SNPs
11	rs12788184	28389866	4.769e-06	0.1661	188	0.1658	188	non-priority SNPs
11	rs10835335	28462815	4.822e-06	0.167	189	0.1667	189	non-priority SNPs
5	rs7704890	66115575	5.156e-06	0.1774	190	0.177	190	non-priority SNPs
11	rs17653348	28539304	5.185e-06	0.1774	191	0.177	191	non-priority SNPs
2	rs2970932	162858200	5.211e-06	0.1774	192	0.177	192	non-priority SNPs
11	rs35347860	28539394	5.229e-06	0.1774	193	0.177	193	non-priority SNPs
5	rs34257018	66080929	5.261e-06	0.1775	194	0.1772	194	non-priority SNPs
11	rs11030331	28450208	5.397e-06	0.1812	195	0.1809	195	non-priority SNPs
12	rs10878285	65874288	5.508e-06	0.184	196	0.1836	196	non-priority SNPs
5	rs11739093	66110768	5.581e-06	0.1855	197	0.1851	197	non-priority SNPs
11	rs10835325	28445390	5.712e-06	0.1886	198	0.1883	198	non-priority SNPs
11	rs2582904	28506048	5.734e-06	0.1886	199	0.1883	199	non-priority SNPs
11	rs7935201	28547743	5.803e-06	0.19	200	0.1896	200	non-priority SNPs
11	rs10835341	28481834	5.896e-06	0.1903	201	0.19	201	non-priority SNPs
12	rs11614220	65668987	6.007e-06	0.1903	202	0.19	202	non-priority SNPs
2	rs2970933	162854276	6.017e-06	0.1903	203	0.19	203	non-priority SNPs
11	rs10835327	28445687	6.09e-06	0.1903	204	0.19	204	non-priority SNPs
5	rs4700164	66114682	6.109e-06	0.1903	205	0.19	205	non-priority SNPs
11	rs7931948	28446290	6.136e-06	0.1903	206	0.19	206	non-priority SNPs
11	rs10835328	28445710	6.14e-06	0.1903	207	0.19	207	non-priority SNPs
11	rs11030328	28447142	6.237e-06	0.1903	208	0.19	208	non-priority SNPs
11	rs11030332	28450798	6.251e-06	0.1903	209	0.19	209	non-priority SNPs
11	rs10835332	28449247	6.258e-06	0.1903	210	0.19	210	non-priority SNPs
20	rs11698601	34205035	6.303e-06	0.1903	211	0.19	211	non-priority SNPs
12	rs7956325	65882981	6.357e-06	0.1903	212	0.19	212	non-priority SNPs
10	rs4357613	135045512	6.366e-06	0.1903	213	0.19	213	non-priority SNPs
11	rs7947030	28455268	6.372e-06	0.1903	214	0.19	214	non-priority SNPs
11	rs4543974	28455794	6.392e-06	0.1903	215	0.19	215	non-priority SNPs
11	rs7932458	28446722	6.418e-06	0.1903	216	0.19	216	non-priority SNPs
12	rs7313055	65667847	6.499e-06	0.1903	217	0.19	217	non-priority SNPs
11	rs4244535	28457737	6.511e-06	0.1903	218	0.19	218	non-priority SNPs
12	rs10784445	65666390	6.71e-06	0.1903	219	0.19	219	non-priority SNPs
11	rs17573971	28487807	6.733e-06	0.1903	220	0.19	220	non-priority SNPs
11	rs1443127	28483632	6.755e-06	0.1903	221	0.19	221	non-priority SNPs
11	rs4547081	28486224	6.774e-06	0.1903	222	0.19	222	non-priority SNPs
11	rs12361005	28485403	6.788e-06	0.1903	223	0.19	223	non-priority SNPs
11	rs10742195	28485008	6.815e-06	0.1903	224	0.19	224	non-priority SNPs
11	rs7947768	28455860	6.896e-06	0.1903	225	0.19	225	non-priority SNPs
11	rs2582900	28491489	6.942e-06	0.1903	226	0.19	226	non-priority SNPs
12	rs79623590	65670481	7.008e-06	0.1903	227	0.19	227	non-priority SNPs
11	rs7111851	28464705	7.011e-06	0.1903	228	0.19	228	non-priority SNPs
11	rs7130471	28456861	7.019e-06	0.1903	229	0.19	229	non-priority SNPs
11	rs12274444	28480059	7.035e-06	0.1903	230	0.19	230	non-priority SNPs
11	rs2002304	28480550	7.038e-06	0.1903	231	0.19	231	non-priority SNPs
11	rs11030341	28473301	7.038e-06	0.1903	232	0.19	232	non-priority SNPs
11	rs7127278	28473539	7.041e-06	0.1903	233	0.19	233	non-priority SNPs
11	rs7127321	28473690	7.043e-06	0.1903	235	0.19	234	non-priority SNPs
11	rs7107532	28480924	7.043e-06	0.1903	234	0.19	235	non-priority SNPs
11	rs7130732	28473966	7.044e-06	0.1903	236	0.19	236	non-priority SNPs
11	rs6484372	28467517	7.046e-06	0.1903	237	0.19	237	non-priority SNPs
12	rs11175709	65665574	7.061e-06	0.1903	238	0.19	238	non-priority SNPs
11	rs11030339	28470321	7.072e-06	0.1903	239	0.19	239	non-priority SNPs
12	rs10784465	65882536	7.074e-06	0.1903	240	0.19	240	non-priority SNPs
11	rs10767725	28472710	7.074e-06	0.1903	241	0.19	241	non-priority SNPs
11	rs10835342	28482783	7.083e-06	0.1903	242	0.19	242	non-priority SNPs
11	rs7105555	28475406	7.084e-06	0.1903	243	0.19	243	non-priority SNPs
11	rs11030344	28476993	7.093e-06	0.1903	244	0.19	244	non-priority SNPs
11	rs7945266	28459977	7.139e-06	0.1905	245	0.1902	245	non-priority SNPs
11	rs10835339	28473392	7.163e-06	0.1905	246	0.1902	246	non-priority SNPs
12	rs1472259	65913960	7.223e-06	0.1905	247	0.1902	247	non-priority SNPs
4	rs1874345	90430568	7.263e-06	0.1905	248	0.1902	248	non-priority SNPs
20	rs761827	34207897	7.298e-06	0.1905	249	0.1902	249	non-priority SNPs
12	rs10878282	65850543	7.307e-06	0.1905	250	0.1902	250	non-priority SNPs
12	rs12579853	65683072	7.309e-06	0.1905	251	0.1902	251	non-priority SNPs
2	rs2042069	162869670	7.334e-06	0.1905	252	0.1902	252	non-priority SNPs
11	rs1584035	28499603	7.555e-06	0.1955	253	0.1951	253	non-priority SNPs
5	rs13156837	66122328	7.623e-06	0.1962	254	0.1958	254	non-priority SNPs
12	rs61921474	65710655	7.641e-06	0.1962	255	0.1958	255	non-priority SNPs
12	rs11175770	65851829	7.694e-06	0.1968	256	0.1964	256	non-priority SNPs
11	rs11030345	28485116	7.839e-06	0.1997	257	0.1993	257	non-priority SNPs
12	rs7963025	65844546	7.984e-06	0.2025	258	0.2022	258	non-priority SNPs

## Sheet: cellular component assembly
Table S3d. SNPs within 20% sFDR which do not fall within the domain of cellular component assembly
chromosome	snp	position	p_value	q_FDR	r_FDR	q_SFDR	r_SFDR	prior_group
12	rs77956314	117323367	9.331e-11	0.0002	1	0.0002	1	non-priority SNPs
12	rs75337356	117337254	6.248e-10	0.0002	10	0.0002	10	non-priority SNPs
12	rs112608342	117332597	6.372e-10	0.0002	11	0.0002	11	non-priority SNPs
12	rs12302173	117338504	6.586e-10	0.0002	12	0.0002	12	non-priority SNPs
12	rs12313220	117332881	6.623e-10	0.0002	13	0.0002	13	non-priority SNPs
12	rs7294919	117327592	6.682e-10	0.0002	14	0.0002	14	non-priority SNPs
12	rs7305705	117327651	6.708e-10	0.0002	15	0.0002	15	non-priority SNPs
12	rs7132910	117320658	6.728e-10	0.0002	16	0.0002	16	non-priority SNPs
12	rs113315762	117337237	6.759e-10	0.0002	17	0.0002	17	non-priority SNPs
12	rs7315280	117320938	6.822e-10	0.0002	18	0.0002	18	non-priority SNPs
12	rs7132339	117335912	6.928e-10	0.0002	19	0.0002	19	non-priority SNPs
12	rs113205216	117326943	1.403e-10	0.0002	2	0.0002	2	non-priority SNPs
12	rs11068224	117324967	1.433e-10	0.0002	3	0.0002	3	non-priority SNPs
12	rs113179672	117327241	1.493e-10	0.0002	4	0.0002	4	non-priority SNPs
12	rs7137149	117321662	2.88e-10	0.0002	5	0.0002	5	non-priority SNPs
12	rs61921502	65832468	2.918e-10	0.0002	6	0.0002	6	non-priority SNPs
12	rs146607495	117319202	5.227e-10	0.0002	7	0.0002	7	non-priority SNPs
12	rs12311895	117326927	5.913e-10	0.0002	8	0.0002	8	non-priority SNPs
12	rs78666825	117337154	6.153e-10	0.0002	9	0.0002	9	non-priority SNPs
12	rs113844630	117337103	7.88e-10	0.0003	20	0.0003	20	non-priority SNPs
12	rs10850728	117330483	8.616e-10	0.0003	21	0.0003	21	non-priority SNPs
12	rs11836634	117330844	9.217e-10	0.0003	22	0.0003	22	non-priority SNPs
12	rs111865233	117332156	1.709e-09	0.0005	23	0.0005	23	non-priority SNPs
12	rs12320925	117337101	1.774e-09	0.0005	24	0.0005	24	non-priority SNPs
12	rs76845667	117334487	5.043e-09	0.0013	25	0.0013	25	non-priority SNPs
12	rs7131959	117335615	5.334e-09	0.0013	26	0.0013	26	non-priority SNPs
12	rs7133290	117335944	5.407e-09	0.0013	27	0.0013	27	non-priority SNPs
12	rs79487293	65905126	2.438e-08	0.0057	28	0.0057	28	non-priority SNPs
12	rs117692586	117463770	5.5e-08	0.0124	29	0.0124	29	non-priority SNPs
12	rs716654	65869471	5.942e-08	0.013	30	0.0129	30	non-priority SNPs
12	rs1142467	65858214	6.324e-08	0.0133	31	0.0133	31	non-priority SNPs
12	rs1826664	65822140	6.507e-08	0.0133	32	0.0133	32	non-priority SNPs
12	rs73123652	65874956	8.379e-08	0.0166	33	0.0166	33	non-priority SNPs
12	rs61921499	65797275	1.182e-07	0.0226	34	0.0225	34	non-priority SNPs
12	rs11611334	65766282	1.209e-07	0.0226	35	0.0225	35	non-priority SNPs
12	rs17178139	65765944	1.437e-07	0.0261	36	0.026	36	non-priority SNPs
12	rs17765551	65776840	1.528e-07	0.0268	37	0.0267	37	non-priority SNPs
12	rs56675568	65769841	1.568e-07	0.0268	38	0.0267	38	non-priority SNPs
12	rs11615101	65770783	1.597e-07	0.0268	39	0.0267	39	non-priority SNPs
12	rs73220476	117287112	1.662e-07	0.0272	40	0.0271	40	non-priority SNPs
12	rs17178006	65718299	2.535e-07	0.0405	41	0.0403	41	non-priority SNPs
12	rs1370938	65754242	2.616e-07	0.0408	42	0.0406	42	non-priority SNPs
2	rs2268894	162856148	2.915e-07	0.0444	43	0.0442	43	non-priority SNPs
12	rs117425351	117409752	3.474e-07	0.0517	44	0.0515	44	non-priority SNPs
12	rs118025365	117477082	3.996e-07	0.0581	45	0.0579	45	non-priority SNPs
12	rs117924143	117440958	4.258e-07	0.0606	46	0.0604	46	non-priority SNPs
12	rs117831534	117506632	4.914e-07	0.0684	47	0.0682	47	non-priority SNPs
11	rs7396827	28577867	7.275e-07	0.0992	48	0.0988	48	non-priority SNPs
11	rs7111968	28394024	9.542e-07	0.1275	49	0.127	49	non-priority SNPs
11	rs10835321	28414268	2.958e-06	0.1524	100	0.1517	100	non-priority SNPs
11	rs4923535	28416646	3.006e-06	0.1524	101	0.1517	101	non-priority SNPs
5	rs2084129	66046529	3.028e-06	0.1524	102	0.1517	102	non-priority SNPs
2	rs12472555	162816728	3.037e-06	0.1524	103	0.1517	103	non-priority SNPs
11	rs7948373	28413082	3.05e-06	0.1524	104	0.1517	104	non-priority SNPs
12	rs10878283	65851171	3.061e-06	0.1524	105	0.1517	105	non-priority SNPs
11	rs6484373	28526247	3.084e-06	0.1524	106	0.1517	106	non-priority SNPs
11	rs10835314	28383960	3.088e-06	0.1524	107	0.1517	107	non-priority SNPs
11	rs10835323	28422109	3.098e-06	0.1524	108	0.1517	108	non-priority SNPs
11	rs4923531	28401860	3.11e-06	0.1524	109	0.1517	109	non-priority SNPs
11	rs10835351	28530944	3.115e-06	0.1524	110	0.1517	110	non-priority SNPs
11	rs4923544	28565174	3.128e-06	0.1524	111	0.1517	111	non-priority SNPs
5	rs11740234	66099359	3.129e-06	0.1524	112	0.1517	112	non-priority SNPs
11	rs7944588	28528440	3.142e-06	0.1524	113	0.1517	113	non-priority SNPs
11	rs7944587	28528438	3.142e-06	0.1524	114	0.1517	114	non-priority SNPs
11	rs61889192	28528608	3.148e-06	0.1524	115	0.1517	115	non-priority SNPs
11	rs10835357	28567636	3.181e-06	0.1524	116	0.1517	116	non-priority SNPs
11	rs11030372	28563944	3.21e-06	0.1524	117	0.1517	117	non-priority SNPs
11	rs11030371	28563532	3.215e-06	0.1524	118	0.1517	118	non-priority SNPs
11	rs4922803	28399558	3.218e-06	0.1524	119	0.1517	119	non-priority SNPs
11	rs11605699	28562521	3.22e-06	0.1524	120	0.1517	120	non-priority SNPs
11	rs10835356	28565801	3.221e-06	0.1524	121	0.1517	121	non-priority SNPs
11	rs1838059	28566616	3.222e-06	0.1524	122	0.1517	122	non-priority SNPs
11	rs11030358	28534064	3.228e-06	0.1524	123	0.1517	123	non-priority SNPs
11	rs11030368	28559341	3.233e-06	0.1524	124	0.1517	124	non-priority SNPs
11	rs2007527	28512834	3.237e-06	0.1524	125	0.1517	125	non-priority SNPs
11	rs11030374	28568413	3.241e-06	0.1524	126	0.1517	126	non-priority SNPs
11	rs9645635	28559995	3.264e-06	0.1524	127	0.1517	127	non-priority SNPs
11	rs4465354	28534233	3.265e-06	0.1524	128	0.1517	128	non-priority SNPs
11	rs11030370	28562244	3.266e-06	0.1524	129	0.1517	129	non-priority SNPs
11	rs7944721	28537505	3.273e-06	0.1524	130	0.1517	130	non-priority SNPs
11	rs4489727	28516078	3.327e-06	0.1524	131	0.1517	131	non-priority SNPs
11	rs12360793	28384757	3.332e-06	0.1524	132	0.1517	132	non-priority SNPs
11	rs6484375	28573675	3.335e-06	0.1524	133	0.1517	133	non-priority SNPs
11	rs10767726	28516369	3.355e-06	0.1524	134	0.1517	134	non-priority SNPs
11	rs1074267	28529506	3.373e-06	0.1524	135	0.1517	135	non-priority SNPs
11	rs7126224	28439406	3.419e-06	0.1524	136	0.1517	136	non-priority SNPs
11	rs10835349	28523376	3.427e-06	0.1524	137	0.1517	137	non-priority SNPs
2	rs116621170	55490139	3.449e-06	0.1524	138	0.1517	138	non-priority SNPs
11	rs10835347	28516942	3.453e-06	0.1524	139	0.1517	139	non-priority SNPs
11	rs11030376	28574639	3.497e-06	0.1524	140	0.1517	140	non-priority SNPs
11	rs11030367	28557129	3.501e-06	0.1524	141	0.1517	141	non-priority SNPs
11	rs17653807	28558304	3.513e-06	0.1524	142	0.1517	142	non-priority SNPs
11	rs10767722	28421185	3.52e-06	0.1524	143	0.1517	143	non-priority SNPs
11	rs7931194	28421542	3.529e-06	0.1524	144	0.1517	144	non-priority SNPs
11	rs7480281	28555667	3.54e-06	0.1524	145	0.1517	145	non-priority SNPs
11	rs10835350	28523385	3.547e-06	0.1524	146	0.1517	146	non-priority SNPs
11	rs12365038	28523459	3.553e-06	0.1524	147	0.1517	147	non-priority SNPs
11	rs34894163	28556277	3.559e-06	0.1524	148	0.1517	148	non-priority SNPs
11	rs4923532	28401900	3.561e-06	0.1524	149	0.1517	149	non-priority SNPs
2	rs4664442	162828001	3.578e-06	0.1524	150	0.1517	150	non-priority SNPs
6	rs16874892	14270739	3.598e-06	0.1524	151	0.1517	151	non-priority SNPs
11	rs11030377	28576651	3.598e-06	0.1524	152	0.1517	152	non-priority SNPs
11	rs9645613	28559464	3.601e-06	0.1524	153	0.1517	153	non-priority SNPs
11	rs4922805	28543098	3.602e-06	0.1524	154	0.1517	154	non-priority SNPs
12	rs7979584	65864251	3.623e-06	0.1524	155	0.1517	155	non-priority SNPs
11	rs4417256	28497639	3.662e-06	0.1524	156	0.1517	156	non-priority SNPs
12	rs1344945	65675628	3.684e-06	0.1524	157	0.1517	157	non-priority SNPs
11	rs11030354	28525124	3.704e-06	0.1524	158	0.1517	158	non-priority SNPs
11	rs1838061	28546150	3.74e-06	0.1524	159	0.1517	159	non-priority SNPs
11	rs17574195	28491733	3.863e-06	0.1524	160	0.1517	160	non-priority SNPs
11	rs7104616	28420524	3.883e-06	0.1524	161	0.1517	161	non-priority SNPs
11	rs7108518	28481593	3.902e-06	0.1524	162	0.1517	162	non-priority SNPs
11	rs7123683	28489926	3.907e-06	0.1524	163	0.1517	163	non-priority SNPs
11	rs10835353	28547534	3.92e-06	0.1524	164	0.1517	164	non-priority SNPs
11	rs10835354	28547545	3.935e-06	0.1524	165	0.1517	165	non-priority SNPs
11	rs17574853	28520346	3.955e-06	0.1524	166	0.1517	166	non-priority SNPs
11	rs10835355	28547658	3.966e-06	0.1524	167	0.1517	167	non-priority SNPs
12	rs12582039	65681936	3.969e-06	0.1524	168	0.1517	168	non-priority SNPs
11	rs990845	28548229	4.007e-06	0.1524	169	0.1517	169	non-priority SNPs
11	rs10835336	28462976	4.032e-06	0.1524	170	0.1517	170	non-priority SNPs
11	rs11030334	28463726	4.041e-06	0.1524	171	0.1517	171	non-priority SNPs
11	rs990846	28548408	4.078e-06	0.1524	172	0.1517	172	non-priority SNPs
11	rs7118730	28478785	4.087e-06	0.1524	173	0.1517	173	non-priority SNPs
11	rs7103868	28478402	4.087e-06	0.1524	174	0.1517	174	non-priority SNPs
11	rs4923541	28479535	4.098e-06	0.1524	175	0.1517	175	non-priority SNPs
11	rs11603115	28482399	4.115e-06	0.1524	176	0.1517	176	non-priority SNPs
11	rs453084	79594256	4.119e-06	0.1524	177	0.1517	177	non-priority SNPs
12	rs10878265	65759885	1.167e-06	0.1524	50	0.1517	50	non-priority SNPs
8	rs74597467	124108618	1.249e-06	0.1524	51	0.1517	51	non-priority SNPs
12	rs112339051	117348968	1.256e-06	0.1524	52	0.1517	52	non-priority SNPs
11	rs11030310	28405552	1.281e-06	0.1524	53	0.1517	53	non-priority SNPs
11	rs11030324	28431370	1.282e-06	0.1524	54	0.1517	54	non-priority SNPs
11	rs7124325	28399978	1.322e-06	0.1524	55	0.1517	55	non-priority SNPs
12	rs7306113	65855476	1.34e-06	0.1524	56	0.1517	56	non-priority SNPs
5	rs2289881	66084260	1.355e-06	0.1524	57	0.1517	57	non-priority SNPs
11	rs10835313	28380561	1.363e-06	0.1524	58	0.1517	58	non-priority SNPs
11	rs11030300	28392940	1.44e-06	0.1524	59	0.1517	59	non-priority SNPs
11	rs34470137	28414157	1.506e-06	0.1524	60	0.1517	60	non-priority SNPs
2	rs2287509	162854908	1.508e-06	0.1524	61	0.1517	61	non-priority SNPs
11	rs4923533	28416351	1.521e-06	0.1524	62	0.1517	62	non-priority SNPs
11	rs7112646	28394636	1.538e-06	0.1524	63	0.1517	63	non-priority SNPs
12	rs6581636	65849797	1.56e-06	0.1524	64	0.1517	64	non-priority SNPs
5	rs895376	66033805	1.577e-06	0.1524	65	0.1517	65	non-priority SNPs
12	rs6581639	65854114	1.582e-06	0.1524	66	0.1517	66	non-priority SNPs
5	rs4699891	66038209	1.764e-06	0.1524	67	0.1517	67	non-priority SNPs
12	rs4762076	65666134	1.937e-06	0.1524	68	0.1517	68	non-priority SNPs
11	rs7129135	28398034	1.95e-06	0.1524	69	0.1517	69	non-priority SNPs
2	rs6707646	162808640	2.018e-06	0.1524	70	0.1517	70	non-priority SNPs
11	rs10767719	28407967	2.02e-06	0.1524	71	0.1517	71	non-priority SNPs
11	rs7947147	28425239	2.028e-06	0.1524	72	0.1517	72	non-priority SNPs
2	rs2909457	162845855	2.116e-06	0.1524	73	0.1517	73	non-priority SNPs
11	rs11030316	28409010	2.128e-06	0.1524	74	0.1517	74	non-priority SNPs
11	rs11030309	28403292	2.224e-06	0.1524	75	0.1517	75	non-priority SNPs
11	rs12577283	28511596	2.228e-06	0.1524	76	0.1517	76	non-priority SNPs
11	rs11030323	28421065	2.244e-06	0.1524	77	0.1517	77	non-priority SNPs
11	rs1596297	28575986	2.26e-06	0.1524	78	0.1517	78	non-priority SNPs
11	rs11030308	28403169	2.28e-06	0.1524	79	0.1517	79	non-priority SNPs
2	rs7604885	162806408	2.298e-06	0.1524	80	0.1517	80	non-priority SNPs
11	rs2582905	28510100	2.417e-06	0.1524	81	0.1517	81	non-priority SNPs
11	rs4923536	28422496	2.42e-06	0.1524	82	0.1517	82	non-priority SNPs
2	rs7580486	162810159	2.461e-06	0.1524	83	0.1517	83	non-priority SNPs
11	rs7931626	28421841	2.537e-06	0.1524	84	0.1517	84	non-priority SNPs
11	rs4923534	28416425	2.576e-06	0.1524	85	0.1517	85	non-priority SNPs
11	rs6484371	28438811	2.581e-06	0.1524	87	0.1517	86	non-priority SNPs
10	rs12784431	135037575	2.581e-06	0.1524	86	0.1517	87	non-priority SNPs
11	rs7129440	28398114	2.755e-06	0.1524	88	0.1517	88	non-priority SNPs
11	rs7129166	28398139	2.758e-06	0.1524	89	0.1517	89	non-priority SNPs
11	rs11030330	28448117	2.763e-06	0.1524	90	0.1517	90	non-priority SNPs
2	rs4500960	162818621	2.772e-06	0.1524	91	0.1517	91	non-priority SNPs
6	rs78587286	14266689	2.867e-06	0.1524	92	0.1517	92	non-priority SNPs
11	rs11030297	28386180	2.873e-06	0.1524	93	0.1517	93	non-priority SNPs
11	rs10835316	28386699	2.891e-06	0.1524	94	0.1517	94	non-priority SNPs
11	rs6484367	28387459	2.904e-06	0.1524	95	0.1517	95	non-priority SNPs
11	rs7108101	28568914	2.935e-06	0.1524	97	0.1517	96	non-priority SNPs
10	rs11597218	135038088	2.935e-06	0.1524	96	0.1517	97	non-priority SNPs
10	rs11597199	135037981	2.94e-06	0.1524	98	0.1517	98	non-priority SNPs
11	rs10835322	28414391	2.952e-06	0.1524	99	0.1517	99	non-priority SNPs
11	rs4598653	28549266	4.175e-06	0.1536	178	0.1529	178	non-priority SNPs
11	rs11030295	28382374	4.266e-06	0.156	179	0.1554	179	non-priority SNPs
11	rs10501099	28537265	4.389e-06	0.1596	180	0.159	180	non-priority SNPs
12	rs11612273	65707858	4.457e-06	0.1604	181	0.1598	181	non-priority SNPs
5	rs11750177	66099352	4.46e-06	0.1604	182	0.1598	182	non-priority SNPs
12	rs17824630	65717061	4.494e-06	0.1604	183	0.1598	183	non-priority SNPs
5	rs7736147	66104174	4.509e-06	0.1604	184	0.1598	184	non-priority SNPs
20	rs6060507	34198334	4.59e-06	0.1618	185	0.1612	185	non-priority SNPs
11	rs1811450	28500993	4.599e-06	0.1618	186	0.1612	186	non-priority SNPs
20	rs6060504	34197619	4.622e-06	0.1618	187	0.1612	187	non-priority SNPs
11	rs12788184	28389866	4.769e-06	0.1661	188	0.1654	188	non-priority SNPs
11	rs10835335	28462815	4.822e-06	0.167	189	0.1664	189	non-priority SNPs
5	rs7704890	66115575	5.156e-06	0.1774	190	0.1767	190	non-priority SNPs
11	rs17653348	28539304	5.185e-06	0.1774	191	0.1767	191	non-priority SNPs
2	rs2970932	162858200	5.211e-06	0.1774	192	0.1767	192	non-priority SNPs
11	rs35347860	28539394	5.229e-06	0.1774	193	0.1767	193	non-priority SNPs
5	rs34257018	66080929	5.261e-06	0.1775	194	0.1768	194	non-priority SNPs
11	rs11030331	28450208	5.397e-06	0.1812	195	0.1805	195	non-priority SNPs
12	rs10878285	65874288	5.508e-06	0.184	196	0.1832	196	non-priority SNPs
5	rs11739093	66110768	5.581e-06	0.1855	197	0.1847	197	non-priority SNPs
11	rs10835325	28445390	5.712e-06	0.1886	198	0.1879	198	non-priority SNPs
11	rs2582904	28506048	5.734e-06	0.1886	199	0.1879	199	non-priority SNPs
11	rs7935201	28547743	5.803e-06	0.19	200	0.1892	200	non-priority SNPs
11	rs10835341	28481834	5.896e-06	0.1903	201	0.1896	201	non-priority SNPs
12	rs11614220	65668987	6.007e-06	0.1903	202	0.1896	202	non-priority SNPs
2	rs2970933	162854276	6.017e-06	0.1903	203	0.1896	203	non-priority SNPs
11	rs10835327	28445687	6.09e-06	0.1903	204	0.1896	204	non-priority SNPs
5	rs4700164	66114682	6.109e-06	0.1903	205	0.1896	205	non-priority SNPs
11	rs7931948	28446290	6.136e-06	0.1903	206	0.1896	206	non-priority SNPs
11	rs10835328	28445710	6.14e-06	0.1903	207	0.1896	207	non-priority SNPs
11	rs11030328	28447142	6.237e-06	0.1903	208	0.1896	208	non-priority SNPs
11	rs11030332	28450798	6.251e-06	0.1903	209	0.1896	209	non-priority SNPs
11	rs10835332	28449247	6.258e-06	0.1903	210	0.1896	210	non-priority SNPs
20	rs11698601	34205035	6.303e-06	0.1903	211	0.1896	211	non-priority SNPs
12	rs7956325	65882981	6.357e-06	0.1903	212	0.1896	212	non-priority SNPs
10	rs4357613	135045512	6.366e-06	0.1903	213	0.1896	213	non-priority SNPs
11	rs7947030	28455268	6.372e-06	0.1903	214	0.1896	214	non-priority SNPs
11	rs4543974	28455794	6.392e-06	0.1903	215	0.1896	215	non-priority SNPs
11	rs7932458	28446722	6.418e-06	0.1903	216	0.1896	216	non-priority SNPs
12	rs7313055	65667847	6.499e-06	0.1903	217	0.1896	217	non-priority SNPs
11	rs4244535	28457737	6.511e-06	0.1903	218	0.1896	218	non-priority SNPs
12	rs10784445	65666390	6.71e-06	0.1903	219	0.1896	219	non-priority SNPs
11	rs17573971	28487807	6.733e-06	0.1903	220	0.1896	220	non-priority SNPs
11	rs1443127	28483632	6.755e-06	0.1903	221	0.1896	221	non-priority SNPs
11	rs4547081	28486224	6.774e-06	0.1903	222	0.1896	222	non-priority SNPs
11	rs12361005	28485403	6.788e-06	0.1903	223	0.1896	223	non-priority SNPs
11	rs10742195	28485008	6.815e-06	0.1903	224	0.1896	224	non-priority SNPs
11	rs7947768	28455860	6.896e-06	0.1903	225	0.1896	225	non-priority SNPs
11	rs2582900	28491489	6.942e-06	0.1903	226	0.1896	226	non-priority SNPs
12	rs79623590	65670481	7.008e-06	0.1903	227	0.1896	227	non-priority SNPs
11	rs7111851	28464705	7.011e-06	0.1903	228	0.1896	228	non-priority SNPs
11	rs7130471	28456861	7.019e-06	0.1903	229	0.1896	229	non-priority SNPs
11	rs12274444	28480059	7.035e-06	0.1903	230	0.1896	230	non-priority SNPs
11	rs2002304	28480550	7.038e-06	0.1903	231	0.1896	231	non-priority SNPs
11	rs11030341	28473301	7.038e-06	0.1903	232	0.1896	232	non-priority SNPs
11	rs7127278	28473539	7.041e-06	0.1903	233	0.1896	233	non-priority SNPs
11	rs7127321	28473690	7.043e-06	0.1903	235	0.1896	234	non-priority SNPs
11	rs7107532	28480924	7.043e-06	0.1903	234	0.1896	235	non-priority SNPs
11	rs7130732	28473966	7.044e-06	0.1903	236	0.1896	236	non-priority SNPs
11	rs6484372	28467517	7.046e-06	0.1903	237	0.1896	237	non-priority SNPs
12	rs11175709	65665574	7.061e-06	0.1903	238	0.1896	238	non-priority SNPs
11	rs11030339	28470321	7.072e-06	0.1903	239	0.1896	239	non-priority SNPs
12	rs10784465	65882536	7.074e-06	0.1903	240	0.1896	240	non-priority SNPs
11	rs10767725	28472710	7.074e-06	0.1903	241	0.1896	241	non-priority SNPs
11	rs10835342	28482783	7.083e-06	0.1903	242	0.1896	242	non-priority SNPs
11	rs7105555	28475406	7.084e-06	0.1903	243	0.1896	243	non-priority SNPs
11	rs11030344	28476993	7.093e-06	0.1903	244	0.1896	244	non-priority SNPs
11	rs7945266	28459977	7.139e-06	0.1905	245	0.1898	245	non-priority SNPs
11	rs10835339	28473392	7.163e-06	0.1905	246	0.1898	246	non-priority SNPs
12	rs1472259	65913960	7.223e-06	0.1905	247	0.1898	247	non-priority SNPs
4	rs1874345	90430568	7.263e-06	0.1905	248	0.1898	248	non-priority SNPs
20	rs761827	34207897	7.298e-06	0.1905	249	0.1898	249	non-priority SNPs
12	rs10878282	65850543	7.307e-06	0.1905	250	0.1898	250	non-priority SNPs
12	rs12579853	65683072	7.309e-06	0.1905	251	0.1898	251	non-priority SNPs
2	rs2042069	162869670	7.334e-06	0.1905	252	0.1898	252	non-priority SNPs
11	rs1584035	28499603	7.555e-06	0.1955	253	0.1947	253	non-priority SNPs
5	rs13156837	66122328	7.623e-06	0.1962	254	0.1954	254	non-priority SNPs
12	rs61921474	65710655	7.641e-06	0.1962	255	0.1954	255	non-priority SNPs
12	rs11175770	65851829	7.694e-06	0.1968	256	0.196	256	non-priority SNPs
11	rs11030345	28485116	7.839e-06	0.1997	257	0.1989	257	non-priority SNPs
12	rs7963025	65844546	7.984e-06	0.2025	258	0.2017	258	non-priority SNPs
12	rs35621308	65656484	8.012e-06	0.2025	259	0.2017	259	non-priority SNPs
12	rs10878281	65845000	8.211e-06	0.2068	260	0.2059	260	non-priority SNPs
3	rs11706912	6841357	8.582e-06	0.2153	261	0.2144	261	non-priority SNPs
17	rs12453004	55065530	8.634e-06	0.2157	262	0.2149	262	non-priority SNPs
2	rs12692652	163468906	8.7e-06	0.2163	263	0.2155	263	non-priority SNPs
2	rs13382357	163470629	8.724e-06	0.2163	264	0.2155	264	non-priority SNPs
17	rs964233	55068217	8.77e-06	0.2167	265	0.2158	265	non-priority SNPs

## Sheet: signal transduction
Table S3e. SNPs within 20% sFDR which do not fall within the domain of signal transduction
chromosome	snp	position	p_value	q_FDR	r_FDR	q_SFDR	r_SFDR	prior_group
12	rs77956314	117323367	9.331e-11	0.0002	1	0.0002	1	non-priority SNPs
12	rs75337356	117337254	6.248e-10	0.0002	10	0.0002	10	non-priority SNPs
12	rs112608342	117332597	6.372e-10	0.0002	11	0.0002	11	non-priority SNPs
12	rs12302173	117338504	6.586e-10	0.0002	12	0.0002	12	non-priority SNPs
12	rs12313220	117332881	6.623e-10	0.0002	13	0.0002	13	non-priority SNPs
12	rs7294919	117327592	6.682e-10	0.0002	14	0.0002	14	non-priority SNPs
12	rs7305705	117327651	6.708e-10	0.0002	15	0.0002	15	non-priority SNPs
12	rs7132910	117320658	6.728e-10	0.0002	16	0.0002	16	non-priority SNPs
12	rs113315762	117337237	6.759e-10	0.0002	17	0.0002	17	non-priority SNPs
12	rs7315280	117320938	6.822e-10	0.0002	18	0.0002	18	non-priority SNPs
12	rs7132339	117335912	6.928e-10	0.0002	19	0.0002	19	non-priority SNPs
12	rs113205216	117326943	1.403e-10	0.0002	2	0.0002	2	non-priority SNPs
12	rs11068224	117324967	1.433e-10	0.0002	3	0.0002	3	non-priority SNPs
12	rs113179672	117327241	1.493e-10	0.0002	4	0.0002	4	non-priority SNPs
12	rs7137149	117321662	2.88e-10	0.0002	5	0.0002	5	non-priority SNPs
12	rs61921502	65832468	2.918e-10	0.0002	6	0.0002	6	non-priority SNPs
12	rs146607495	117319202	5.227e-10	0.0002	7	0.0002	7	non-priority SNPs
12	rs12311895	117326927	5.913e-10	0.0002	8	0.0002	8	non-priority SNPs
12	rs78666825	117337154	6.153e-10	0.0002	9	0.0002	9	non-priority SNPs
12	rs113844630	117337103	7.88e-10	0.0003	20	0.0003	20	non-priority SNPs
12	rs10850728	117330483	8.616e-10	0.0003	21	0.0003	21	non-priority SNPs
12	rs11836634	117330844	9.217e-10	0.0003	22	0.0003	22	non-priority SNPs
12	rs111865233	117332156	1.709e-09	0.0005	23	0.0005	23	non-priority SNPs
12	rs12320925	117337101	1.774e-09	0.0005	24	0.0005	24	non-priority SNPs
12	rs76845667	117334487	5.043e-09	0.0013	25	0.0013	25	non-priority SNPs
12	rs7131959	117335615	5.334e-09	0.0013	26	0.0013	26	non-priority SNPs
12	rs7133290	117335944	5.407e-09	0.0013	27	0.0013	27	non-priority SNPs
12	rs79487293	65905126	2.438e-08	0.0057	28	0.0055	28	non-priority SNPs
12	rs117692586	117463770	5.5e-08	0.0124	29	0.012	29	non-priority SNPs
12	rs716654	65869471	5.942e-08	0.013	30	0.0126	30	non-priority SNPs
12	rs1142467	65858214	6.324e-08	0.0133	31	0.0129	31	non-priority SNPs
12	rs1826664	65822140	6.507e-08	0.0133	32	0.0129	32	non-priority SNPs
12	rs73123652	65874956	8.379e-08	0.0166	33	0.0161	33	non-priority SNPs
12	rs61921499	65797275	1.182e-07	0.0226	34	0.0219	34	non-priority SNPs
12	rs11611334	65766282	1.209e-07	0.0226	35	0.0219	35	non-priority SNPs
12	rs17178139	65765944	1.437e-07	0.0261	36	0.0253	36	non-priority SNPs
12	rs17765551	65776840	1.528e-07	0.0268	37	0.026	37	non-priority SNPs
12	rs56675568	65769841	1.568e-07	0.0268	38	0.026	38	non-priority SNPs
12	rs11615101	65770783	1.597e-07	0.0268	39	0.026	39	non-priority SNPs
12	rs73220476	117287112	1.662e-07	0.0272	40	0.0264	40	non-priority SNPs
12	rs17178006	65718299	2.535e-07	0.0405	41	0.0392	41	non-priority SNPs
12	rs1370938	65754242	2.616e-07	0.0408	42	0.0395	42	non-priority SNPs
2	rs2268894	162856148	2.915e-07	0.0444	43	0.043	43	non-priority SNPs
12	rs117425351	117409752	3.474e-07	0.0517	44	0.0501	44	non-priority SNPs
12	rs118025365	117477082	3.996e-07	0.0581	45	0.0564	45	non-priority SNPs
12	rs117924143	117440958	4.258e-07	0.0606	46	0.0587	46	non-priority SNPs
12	rs117831534	117506632	4.914e-07	0.0684	47	0.0663	47	non-priority SNPs
11	rs7396827	28577867	7.275e-07	0.0992	48	0.0962	48	non-priority SNPs
11	rs7111968	28394024	9.542e-07	0.1275	49	0.1236	49	non-priority SNPs
12	rs10878265	65759885	1.167e-06	0.1524	50	0.1481	50	non-priority SNPs
8	rs74597467	124108618	1.249e-06	0.1524	51	0.1491	51	non-priority SNPs
12	rs112339051	117348968	1.256e-06	0.1524	52	0.1491	52	non-priority SNPs
11	rs11030310	28405552	1.281e-06	0.1524	53	0.1491	53	non-priority SNPs
11	rs11030324	28431370	1.282e-06	0.1524	54	0.1491	54	non-priority SNPs
11	rs7124325	28399978	1.322e-06	0.1524	55	0.1491	55	non-priority SNPs
12	rs7306113	65855476	1.34e-06	0.1524	56	0.1491	56	non-priority SNPs
5	rs2289881	66084260	1.355e-06	0.1524	57	0.1491	57	non-priority SNPs
11	rs10835313	28380561	1.363e-06	0.1524	58	0.1491	58	non-priority SNPs
2	rs12472555	162816728	3.037e-06	0.1524	103	0.1502	100	non-priority SNPs
11	rs7948373	28413082	3.05e-06	0.1524	104	0.1502	101	non-priority SNPs
12	rs10878283	65851171	3.061e-06	0.1524	105	0.1502	102	non-priority SNPs
11	rs6484373	28526247	3.084e-06	0.1524	106	0.1502	103	non-priority SNPs
11	rs10835314	28383960	3.088e-06	0.1524	107	0.1502	104	non-priority SNPs
11	rs10835323	28422109	3.098e-06	0.1524	108	0.1502	105	non-priority SNPs
11	rs4923531	28401860	3.11e-06	0.1524	109	0.1502	106	non-priority SNPs
11	rs10835351	28530944	3.115e-06	0.1524	110	0.1502	107	non-priority SNPs
11	rs4923544	28565174	3.128e-06	0.1524	111	0.1502	108	non-priority SNPs
5	rs11740234	66099359	3.129e-06	0.1524	112	0.1502	109	non-priority SNPs
11	rs7944588	28528440	3.142e-06	0.1524	113	0.1502	110	non-priority SNPs
11	rs7944587	28528438	3.142e-06	0.1524	114	0.1502	111	non-priority SNPs
11	rs61889192	28528608	3.148e-06	0.1524	115	0.1502	112	non-priority SNPs
11	rs10835357	28567636	3.181e-06	0.1524	116	0.1502	113	non-priority SNPs
11	rs11030372	28563944	3.21e-06	0.1524	117	0.1502	114	non-priority SNPs
11	rs11030371	28563532	3.215e-06	0.1524	118	0.1502	115	non-priority SNPs
11	rs4922803	28399558	3.218e-06	0.1524	119	0.1502	116	non-priority SNPs
11	rs11605699	28562521	3.22e-06	0.1524	120	0.1502	117	non-priority SNPs
11	rs10835356	28565801	3.221e-06	0.1524	121	0.1502	118	non-priority SNPs
11	rs1838059	28566616	3.222e-06	0.1524	122	0.1502	119	non-priority SNPs
11	rs11030358	28534064	3.228e-06	0.1524	123	0.1502	120	non-priority SNPs
11	rs11030368	28559341	3.233e-06	0.1524	124	0.1502	121	non-priority SNPs
11	rs2007527	28512834	3.237e-06	0.1524	125	0.1502	122	non-priority SNPs
11	rs11030374	28568413	3.241e-06	0.1524	126	0.1502	123	non-priority SNPs
11	rs9645635	28559995	3.264e-06	0.1524	127	0.1502	124	non-priority SNPs
11	rs4465354	28534233	3.265e-06	0.1524	128	0.1502	125	non-priority SNPs
11	rs11030370	28562244	3.266e-06	0.1524	129	0.1502	126	non-priority SNPs
11	rs7944721	28537505	3.273e-06	0.1524	130	0.1502	127	non-priority SNPs
11	rs4489727	28516078	3.327e-06	0.1524	131	0.1502	128	non-priority SNPs
11	rs12360793	28384757	3.332e-06	0.1524	132	0.1502	129	non-priority SNPs
11	rs6484375	28573675	3.335e-06	0.1524	133	0.1502	130	non-priority SNPs
11	rs10767726	28516369	3.355e-06	0.1524	134	0.1502	131	non-priority SNPs
11	rs1074267	28529506	3.373e-06	0.1524	135	0.1502	132	non-priority SNPs
11	rs7126224	28439406	3.419e-06	0.1524	136	0.1502	133	non-priority SNPs
11	rs10835349	28523376	3.427e-06	0.1524	137	0.1502	134	non-priority SNPs
2	rs116621170	55490139	3.449e-06	0.1524	138	0.1502	135	non-priority SNPs
11	rs10835347	28516942	3.453e-06	0.1524	139	0.1502	136	non-priority SNPs
11	rs11030376	28574639	3.497e-06	0.1524	140	0.1502	137	non-priority SNPs
11	rs11030367	28557129	3.501e-06	0.1524	141	0.1502	138	non-priority SNPs
11	rs17653807	28558304	3.513e-06	0.1524	142	0.1502	139	non-priority SNPs
11	rs10767722	28421185	3.52e-06	0.1524	143	0.1502	140	non-priority SNPs
11	rs7931194	28421542	3.529e-06	0.1524	144	0.1502	141	non-priority SNPs
11	rs7480281	28555667	3.54e-06	0.1524	145	0.1502	142	non-priority SNPs
11	rs10835350	28523385	3.547e-06	0.1524	146	0.1502	143	non-priority SNPs
11	rs12365038	28523459	3.553e-06	0.1524	147	0.1502	144	non-priority SNPs
11	rs34894163	28556277	3.559e-06	0.1524	148	0.1502	145	non-priority SNPs
11	rs4923532	28401900	3.561e-06	0.1524	149	0.1502	146	non-priority SNPs
2	rs4664442	162828001	3.578e-06	0.1524	150	0.1502	147	non-priority SNPs
11	rs11030377	28576651	3.598e-06	0.1524	152	0.1502	148	non-priority SNPs
6	rs16874892	14270739	3.598e-06	0.1524	151	0.1502	149	non-priority SNPs
11	rs9645613	28559464	3.601e-06	0.1524	153	0.1502	150	non-priority SNPs
11	rs4922805	28543098	3.602e-06	0.1524	154	0.1502	151	non-priority SNPs
12	rs7979584	65864251	3.623e-06	0.1524	155	0.1502	152	non-priority SNPs
11	rs4417256	28497639	3.662e-06	0.1524	156	0.1502	153	non-priority SNPs
12	rs1344945	65675628	3.684e-06	0.1524	157	0.1502	154	non-priority SNPs
11	rs11030354	28525124	3.704e-06	0.1524	158	0.1502	155	non-priority SNPs
11	rs1838061	28546150	3.74e-06	0.1524	159	0.1502	156	non-priority SNPs
11	rs17574195	28491733	3.863e-06	0.1524	160	0.1502	157	non-priority SNPs
11	rs7104616	28420524	3.883e-06	0.1524	161	0.1502	158	non-priority SNPs
11	rs7108518	28481593	3.902e-06	0.1524	162	0.1502	159	non-priority SNPs
11	rs7123683	28489926	3.907e-06	0.1524	163	0.1502	160	non-priority SNPs
11	rs10835353	28547534	3.92e-06	0.1524	164	0.1502	161	non-priority SNPs
11	rs10835354	28547545	3.935e-06	0.1524	165	0.1502	162	non-priority SNPs
11	rs17574853	28520346	3.955e-06	0.1524	166	0.1502	163	non-priority SNPs
11	rs10835355	28547658	3.966e-06	0.1524	167	0.1502	164	non-priority SNPs
12	rs12582039	65681936	3.969e-06	0.1524	168	0.1502	165	non-priority SNPs
11	rs990845	28548229	4.007e-06	0.1524	169	0.1502	166	non-priority SNPs
11	rs10835336	28462976	4.032e-06	0.1524	170	0.1502	167	non-priority SNPs
11	rs11030334	28463726	4.041e-06	0.1524	171	0.1502	168	non-priority SNPs
11	rs990846	28548408	4.078e-06	0.1524	172	0.1502	169	non-priority SNPs
11	rs7103868	28478402	4.087e-06	0.1524	174	0.1502	170	non-priority SNPs
11	rs7118730	28478785	4.087e-06	0.1524	173	0.1502	171	non-priority SNPs
11	rs4923541	28479535	4.098e-06	0.1524	175	0.1502	172	non-priority SNPs
11	rs11603115	28482399	4.115e-06	0.1524	176	0.1502	173	non-priority SNPs
11	rs453084	79594256	4.119e-06	0.1524	177	0.1502	174	non-priority SNPs
11	rs11030300	28392940	1.44e-06	0.1524	59	0.1502	59	non-priority SNPs
11	rs34470137	28414157	1.506e-06	0.1524	60	0.1502	60	non-priority SNPs
2	rs2287509	162854908	1.508e-06	0.1524	61	0.1502	61	non-priority SNPs
11	rs4923533	28416351	1.521e-06	0.1524	62	0.1502	62	non-priority SNPs
11	rs7112646	28394636	1.538e-06	0.1524	63	0.1502	63	non-priority SNPs
12	rs6581636	65849797	1.56e-06	0.1524	64	0.1502	64	non-priority SNPs
5	rs895376	66033805	1.577e-06	0.1524	65	0.1502	65	non-priority SNPs
12	rs6581639	65854114	1.582e-06	0.1524	66	0.1502	66	non-priority SNPs
5	rs4699891	66038209	1.764e-06	0.1524	67	0.1502	67	non-priority SNPs
12	rs4762076	65666134	1.937e-06	0.1524	68	0.1502	68	non-priority SNPs
11	rs7129135	28398034	1.95e-06	0.1524	69	0.1502	69	non-priority SNPs
2	rs6707646	162808640	2.018e-06	0.1524	70	0.1502	70	non-priority SNPs
11	rs10767719	28407967	2.02e-06	0.1524	71	0.1502	71	non-priority SNPs
11	rs7947147	28425239	2.028e-06	0.1524	72	0.1502	72	non-priority SNPs
2	rs2909457	162845855	2.116e-06	0.1524	73	0.1502	73	non-priority SNPs
11	rs11030316	28409010	2.128e-06	0.1524	74	0.1502	74	non-priority SNPs
11	rs11030309	28403292	2.224e-06	0.1524	75	0.1502	75	non-priority SNPs
11	rs12577283	28511596	2.228e-06	0.1524	76	0.1502	76	non-priority SNPs
11	rs11030323	28421065	2.244e-06	0.1524	77	0.1502	77	non-priority SNPs
11	rs1596297	28575986	2.26e-06	0.1524	78	0.1502	78	non-priority SNPs
11	rs11030308	28403169	2.28e-06	0.1524	79	0.1502	79	non-priority SNPs
2	rs7604885	162806408	2.298e-06	0.1524	80	0.1502	80	non-priority SNPs
11	rs2582905	28510100	2.417e-06	0.1524	81	0.1502	81	non-priority SNPs
11	rs4923536	28422496	2.42e-06	0.1524	82	0.1502	82	non-priority SNPs
2	rs7580486	162810159	2.461e-06	0.1524	83	0.1502	83	non-priority SNPs
11	rs7931626	28421841	2.537e-06	0.1524	84	0.1502	84	non-priority SNPs
11	rs4923534	28416425	2.576e-06	0.1524	85	0.1502	85	non-priority SNPs
11	rs6484371	28438811	2.581e-06	0.1524	87	0.1502	86	non-priority SNPs
11	rs7129440	28398114	2.755e-06	0.1524	88	0.1502	87	non-priority SNPs
11	rs7129166	28398139	2.758e-06	0.1524	89	0.1502	88	non-priority SNPs
11	rs11030330	28448117	2.763e-06	0.1524	90	0.1502	89	non-priority SNPs
2	rs4500960	162818621	2.772e-06	0.1524	91	0.1502	90	non-priority SNPs
6	rs78587286	14266689	2.867e-06	0.1524	92	0.1502	91	non-priority SNPs
11	rs11030297	28386180	2.873e-06	0.1524	93	0.1502	92	non-priority SNPs
11	rs10835316	28386699	2.891e-06	0.1524	94	0.1502	93	non-priority SNPs
11	rs6484367	28387459	2.904e-06	0.1524	95	0.1502	94	non-priority SNPs
11	rs7108101	28568914	2.935e-06	0.1524	97	0.1502	95	non-priority SNPs
11	rs10835322	28414391	2.952e-06	0.1524	99	0.1502	96	non-priority SNPs
11	rs10835321	28414268	2.958e-06	0.1524	100	0.1502	97	non-priority SNPs
11	rs4923535	28416646	3.006e-06	0.1524	101	0.1502	98	non-priority SNPs
5	rs2084129	66046529	3.028e-06	0.1524	102	0.1502	99	non-priority SNPs
11	rs4598653	28549266	4.175e-06	0.1536	178	0.1514	175	non-priority SNPs
11	rs11030295	28382374	4.266e-06	0.156	179	0.1538	176	non-priority SNPs
11	rs10501099	28537265	4.389e-06	0.1596	180	0.1574	177	non-priority SNPs
12	rs11612273	65707858	4.457e-06	0.1604	181	0.1581	178	non-priority SNPs
5	rs11750177	66099352	4.46e-06	0.1604	182	0.1581	179	non-priority SNPs
12	rs17824630	65717061	4.494e-06	0.1604	183	0.1581	180	non-priority SNPs
5	rs7736147	66104174	4.509e-06	0.1604	184	0.1581	181	non-priority SNPs
20	rs6060507	34198334	4.59e-06	0.1618	185	0.1594	182	non-priority SNPs
11	rs1811450	28500993	4.599e-06	0.1618	186	0.1594	183	non-priority SNPs
20	rs6060504	34197619	4.622e-06	0.1618	187	0.1594	184	non-priority SNPs
11	rs12788184	28389866	4.769e-06	0.1661	188	0.1636	185	non-priority SNPs
11	rs10835335	28462815	4.822e-06	0.167	189	0.1645	186	non-priority SNPs
5	rs7704890	66115575	5.156e-06	0.1774	190	0.1746	187	non-priority SNPs
11	rs17653348	28539304	5.185e-06	0.1774	191	0.1746	188	non-priority SNPs
2	rs2970932	162858200	5.211e-06	0.1774	192	0.1746	189	non-priority SNPs
11	rs35347860	28539394	5.229e-06	0.1774	193	0.1746	190	non-priority SNPs
5	rs34257018	66080929	5.261e-06	0.1775	194	0.1748	191	non-priority SNPs
11	rs11030331	28450208	5.397e-06	0.1812	195	0.1784	192	non-priority SNPs
12	rs10878285	65874288	5.508e-06	0.184	196	0.1811	193	non-priority SNPs
5	rs11739093	66110768	5.581e-06	0.1855	197	0.1826	194	non-priority SNPs
11	rs10835325	28445390	5.712e-06	0.1886	198	0.1856	195	non-priority SNPs
11	rs2582904	28506048	5.734e-06	0.1886	199	0.1856	196	non-priority SNPs
11	rs7935201	28547743	5.803e-06	0.19	200	0.1868	197	non-priority SNPs
11	rs10835341	28481834	5.896e-06	0.1903	201	0.1868	198	non-priority SNPs
12	rs11614220	65668987	6.007e-06	0.1903	202	0.1868	199	non-priority SNPs
2	rs2970933	162854276	6.017e-06	0.1903	203	0.1868	200	non-priority SNPs
11	rs10835327	28445687	6.09e-06	0.1903	204	0.1868	201	non-priority SNPs
5	rs4700164	66114682	6.109e-06	0.1903	205	0.1868	202	non-priority SNPs
11	rs7931948	28446290	6.136e-06	0.1903	206	0.1868	203	non-priority SNPs
11	rs10835328	28445710	6.14e-06	0.1903	207	0.1868	204	non-priority SNPs
11	rs11030328	28447142	6.237e-06	0.1903	208	0.1868	205	non-priority SNPs
11	rs11030332	28450798	6.251e-06	0.1903	209	0.1868	206	non-priority SNPs
11	rs10835332	28449247	6.258e-06	0.1903	210	0.1868	207	non-priority SNPs
20	rs11698601	34205035	6.303e-06	0.1903	211	0.1868	208	non-priority SNPs
12	rs7956325	65882981	6.357e-06	0.1903	212	0.1868	209	non-priority SNPs
10	rs4357613	135045512	6.366e-06	0.1903	213	0.1868	210	non-priority SNPs
11	rs7947030	28455268	6.372e-06	0.1903	214	0.1868	211	non-priority SNPs
11	rs4543974	28455794	6.392e-06	0.1903	215	0.1868	212	non-priority SNPs
11	rs7932458	28446722	6.418e-06	0.1903	216	0.1868	213	non-priority SNPs
12	rs7313055	65667847	6.499e-06	0.1903	217	0.1868	214	non-priority SNPs
11	rs4244535	28457737	6.511e-06	0.1903	218	0.1868	215	non-priority SNPs
12	rs10784445	65666390	6.71e-06	0.1903	219	0.1868	216	non-priority SNPs
11	rs17573971	28487807	6.733e-06	0.1903	220	0.1868	217	non-priority SNPs
11	rs1443127	28483632	6.755e-06	0.1903	221	0.1868	218	non-priority SNPs
11	rs4547081	28486224	6.774e-06	0.1903	222	0.1868	219	non-priority SNPs
11	rs12361005	28485403	6.788e-06	0.1903	223	0.1868	220	non-priority SNPs
11	rs10742195	28485008	6.815e-06	0.1903	224	0.1868	221	non-priority SNPs
11	rs7947768	28455860	6.896e-06	0.1903	225	0.1868	222	non-priority SNPs
11	rs2582900	28491489	6.942e-06	0.1903	226	0.1868	223	non-priority SNPs
12	rs79623590	65670481	7.008e-06	0.1903	227	0.1868	224	non-priority SNPs
11	rs7111851	28464705	7.011e-06	0.1903	228	0.1868	225	non-priority SNPs
11	rs7130471	28456861	7.019e-06	0.1903	229	0.1868	226	non-priority SNPs
11	rs12274444	28480059	7.035e-06	0.1903	230	0.1868	227	non-priority SNPs
11	rs2002304	28480550	7.038e-06	0.1903	231	0.1868	228	non-priority SNPs
11	rs11030341	28473301	7.038e-06	0.1903	232	0.1868	229	non-priority SNPs
11	rs7127278	28473539	7.041e-06	0.1903	233	0.1868	230	non-priority SNPs
11	rs7107532	28480924	7.043e-06	0.1903	234	0.1868	231	non-priority SNPs
11	rs7127321	28473690	7.043e-06	0.1903	235	0.1868	232	non-priority SNPs
11	rs7130732	28473966	7.044e-06	0.1903	236	0.1868	233	non-priority SNPs
11	rs6484372	28467517	7.046e-06	0.1903	237	0.1868	234	non-priority SNPs
12	rs11175709	65665574	7.061e-06	0.1903	238	0.1868	235	non-priority SNPs
11	rs11030339	28470321	7.072e-06	0.1903	239	0.1868	236	non-priority SNPs
12	rs10784465	65882536	7.074e-06	0.1903	240	0.1868	237	non-priority SNPs
11	rs10767725	28472710	7.074e-06	0.1903	241	0.1868	238	non-priority SNPs
11	rs10835342	28482783	7.083e-06	0.1903	242	0.1868	239	non-priority SNPs
11	rs7105555	28475406	7.084e-06	0.1903	243	0.1868	240	non-priority SNPs
11	rs11030344	28476993	7.093e-06	0.1903	244	0.1868	241	non-priority SNPs
11	rs7945266	28459977	7.139e-06	0.1905	245	0.1869	242	non-priority SNPs
11	rs10835339	28473392	7.163e-06	0.1905	246	0.1869	243	non-priority SNPs
12	rs1472259	65913960	7.223e-06	0.1905	247	0.1869	244	non-priority SNPs
4	rs1874345	90430568	7.263e-06	0.1905	248	0.1869	245	non-priority SNPs
20	rs761827	34207897	7.298e-06	0.1905	249	0.1869	246	non-priority SNPs
12	rs10878282	65850543	7.307e-06	0.1905	250	0.1869	247	non-priority SNPs
12	rs12579853	65683072	7.309e-06	0.1905	251	0.1869	248	non-priority SNPs
2	rs2042069	162869670	7.334e-06	0.1905	252	0.1869	249	non-priority SNPs
11	rs1584035	28499603	7.555e-06	0.1955	253	0.1918	250	non-priority SNPs
5	rs13156837	66122328	7.623e-06	0.1962	254	0.1924	251	non-priority SNPs
12	rs61921474	65710655	7.641e-06	0.1962	255	0.1924	252	non-priority SNPs
12	rs11175770	65851829	7.694e-06	0.1968	256	0.193	253	non-priority SNPs
11	rs11030345	28485116	7.839e-06	0.1997	257	0.1958	254	non-priority SNPs
10	rs12784431	135037575	2.581e-06	0.1524	86	0.1969	255	non-priority SNPs
10	rs11597218	135038088	2.935e-06	0.1524	96	0.1969	256	non-priority SNPs
10	rs11597199	135037981	2.94e-06	0.1524	98	0.1969	257	non-priority SNPs
12	rs7963025	65844546	7.984e-06	0.2025	258	0.1986	258	non-priority SNPs
12	rs35621308	65656484	8.012e-06	0.2025	259	0.1986	259	non-priority SNPs
12	rs10878281	65845000	8.211e-06	0.2068	260	0.2027	260	non-priority SNPs
