# Supplementary material for: Gene Prioritization for Imaging Genetics Studies Using Gene Ontology and a Stratified False Discovery Rate Approach
Source: Front Neuroinform. 2016 Apr 7;10:14. doi: 10.3389/fninf.2016.00014 (PMC4823264; doi:10.3389/fninf.2016.00014)
Supplement: Supplementary file 4 [file Table4.XLSX]

## Sheet: Random1_seed_genes
Table S4a. Random1 seed gene list and common biological domains
Entrez_ID	Protein ID	Gene Symbol	signal transduction	cell differentiation	small molecule metabolic process	lipid metabolic process
23541	O76054	SEC14L2			X	X
9219	O94776	MTA2
6625	P08621	SNRNP70
389762	P0C874	SPATA31D3		X
4255	P16455	MGMT		X
4637	P60660	MYL6	X	X
4293	P80192	MAP3K9	X
4807	Q02575	NHLH1		X
5168	Q13822	ENPP2	X		X	X
5349	Q14802	FXYD3
286380	Q6VB84	FOXD4L3		X
375387	Q86YC3	NRROS
79544	Q8NGD4	OR4K1	X
138803	Q8NGS6	OR13C3	X
28981	Q8WYA0	IFT81
122618	Q96BZ4	PLD4			X	X
58538	Q96JB8	MPP4
123624	Q96MI9	AGBL1
64132	Q9H1B5	XYLT2			X
83891	Q9H3E2	SNX25	X
51554	Q9NPB9	ACKR4	X
51277	Q9NZQ0	DNAJC27	X
27283	Q9UJW2	TINAG
11188	Q9Y2I1	NISCH	X		X

## Sheet: signal transduction
Table S4b. SNPs within 20% sFDR which do not fall within the domain of signal transduction
chromosome	snp	position	p_value	q_FDR	r_FDR	q_SFDR	r_SFDR	prior_group
12	rs77956314	117323367	9.331e-11	0.0002	1	0.0002	1	non-priority SNPs
12	rs75337356	117337254	6.248e-10	0.0002	10	0.0002	10	non-priority SNPs
12	rs112608342	117332597	6.372e-10	0.0002	11	0.0002	11	non-priority SNPs
12	rs12302173	117338504	6.586e-10	0.0002	12	0.0002	12	non-priority SNPs
12	rs12313220	117332881	6.623e-10	0.0002	13	0.0002	13	non-priority SNPs
12	rs7294919	117327592	6.682e-10	0.0002	14	0.0002	14	non-priority SNPs
12	rs7305705	117327651	6.708e-10	0.0002	15	0.0002	15	non-priority SNPs
12	rs7132910	117320658	6.728e-10	0.0002	16	0.0002	16	non-priority SNPs
12	rs113315762	117337237	6.759e-10	0.0002	17	0.0002	17	non-priority SNPs
12	rs7315280	117320938	6.822e-10	0.0002	18	0.0002	18	non-priority SNPs
12	rs7132339	117335912	6.928e-10	0.0002	19	0.0002	19	non-priority SNPs
12	rs113205216	117326943	1.403e-10	0.0002	2	0.0002	2	non-priority SNPs
12	rs113844630	117337103	7.88e-10	0.0003	20	0.0002	20	non-priority SNPs
12	rs11068224	117324967	1.433e-10	0.0002	3	0.0002	3	non-priority SNPs
12	rs113179672	117327241	1.493e-10	0.0002	4	0.0002	4	non-priority SNPs
12	rs7137149	117321662	2.88e-10	0.0002	5	0.0002	5	non-priority SNPs
12	rs61921502	65832468	2.918e-10	0.0002	6	0.0002	6	non-priority SNPs
12	rs146607495	117319202	5.227e-10	0.0002	7	0.0002	7	non-priority SNPs
12	rs12311895	117326927	5.913e-10	0.0002	8	0.0002	8	non-priority SNPs
12	rs78666825	117337154	6.153e-10	0.0002	9	0.0002	9	non-priority SNPs
12	rs10850728	117330483	8.616e-10	0.0003	21	0.0003	21	non-priority SNPs
12	rs11836634	117330844	9.217e-10	0.0003	22	0.0003	22	non-priority SNPs
12	rs111865233	117332156	1.709e-09	0.0005	23	0.0005	23	non-priority SNPs
12	rs12320925	117337101	1.774e-09	0.0005	24	0.0005	24	non-priority SNPs
12	rs76845667	117334487	5.043e-09	0.0013	25	0.0013	25	non-priority SNPs
12	rs7131959	117335615	5.334e-09	0.0013	26	0.0013	26	non-priority SNPs
12	rs7133290	117335944	5.407e-09	0.0013	27	0.0013	27	non-priority SNPs
12	rs79487293	65905126	2.438e-08	0.0057	28	0.0055	28	non-priority SNPs
12	rs117692586	117463770	5.5e-08	0.0124	29	0.012	29	non-priority SNPs
12	rs716654	65869471	5.942e-08	0.013	30	0.0126	30	non-priority SNPs
12	rs1142467	65858214	6.324e-08	0.0133	31	0.0129	31	non-priority SNPs
12	rs1826664	65822140	6.507e-08	0.0133	32	0.0129	32	non-priority SNPs
12	rs73123652	65874956	8.379e-08	0.0166	33	0.0161	33	non-priority SNPs
12	rs61921499	65797275	1.182e-07	0.0226	34	0.0219	34	non-priority SNPs
12	rs11611334	65766282	1.209e-07	0.0226	35	0.0219	35	non-priority SNPs
12	rs17178139	65765944	1.437e-07	0.0261	36	0.0253	36	non-priority SNPs
12	rs17765551	65776840	1.528e-07	0.0268	37	0.026	37	non-priority SNPs
12	rs56675568	65769841	1.568e-07	0.0268	38	0.026	38	non-priority SNPs
12	rs11615101	65770783	1.597e-07	0.0268	39	0.026	39	non-priority SNPs
12	rs73220476	117287112	1.662e-07	0.0272	40	0.0263	40	non-priority SNPs
12	rs17178006	65718299	2.535e-07	0.0405	41	0.0392	41	non-priority SNPs
12	rs1370938	65754242	2.616e-07	0.0408	42	0.0395	42	non-priority SNPs
2	rs2268894	162856148	2.915e-07	0.0444	43	0.043	43	non-priority SNPs
12	rs117425351	117409752	3.474e-07	0.0517	44	0.0501	44	non-priority SNPs
12	rs118025365	117477082	3.996e-07	0.0581	45	0.0563	45	non-priority SNPs
12	rs117924143	117440958	4.258e-07	0.0606	46	0.0587	46	non-priority SNPs
12	rs117831534	117506632	4.914e-07	0.0684	47	0.0663	47	non-priority SNPs
11	rs7396827	28577867	7.275e-07	0.0992	48	0.0961	48	non-priority SNPs
11	rs7111968	28394024	9.542e-07	0.1275	49	0.1235	49	non-priority SNPs
12	rs10878265	65759885	1.167e-06	0.1524	50	0.148	50	non-priority SNPs
8	rs74597467	124108618	1.249e-06	0.1524	51	0.149	51	non-priority SNPs
12	rs112339051	117348968	1.256e-06	0.1524	52	0.149	52	non-priority SNPs
11	rs11030310	28405552	1.281e-06	0.1524	53	0.149	53	non-priority SNPs
11	rs11030324	28431370	1.282e-06	0.1524	54	0.149	54	non-priority SNPs
11	rs7124325	28399978	1.322e-06	0.1524	55	0.149	55	non-priority SNPs
12	rs7306113	65855476	1.34e-06	0.1524	56	0.149	56	non-priority SNPs
5	rs2289881	66084260	1.355e-06	0.1524	57	0.149	57	non-priority SNPs
11	rs10835313	28380561	1.363e-06	0.1524	58	0.149	58	non-priority SNPs
2	rs12472555	162816728	3.037e-06	0.1524	103	0.1501	100	non-priority SNPs
11	rs7948373	28413082	3.05e-06	0.1524	104	0.1501	101	non-priority SNPs
12	rs10878283	65851171	3.061e-06	0.1524	105	0.1501	102	non-priority SNPs
11	rs6484373	28526247	3.084e-06	0.1524	106	0.1501	103	non-priority SNPs
11	rs10835314	28383960	3.088e-06	0.1524	107	0.1501	104	non-priority SNPs
11	rs10835323	28422109	3.098e-06	0.1524	108	0.1501	105	non-priority SNPs
11	rs4923531	28401860	3.11e-06	0.1524	109	0.1501	106	non-priority SNPs
11	rs10835351	28530944	3.115e-06	0.1524	110	0.1501	107	non-priority SNPs
11	rs4923544	28565174	3.128e-06	0.1524	111	0.1501	108	non-priority SNPs
5	rs11740234	66099359	3.129e-06	0.1524	112	0.1501	109	non-priority SNPs
11	rs7944588	28528440	3.142e-06	0.1524	113	0.1501	110	non-priority SNPs
11	rs7944587	28528438	3.142e-06	0.1524	114	0.1501	111	non-priority SNPs
11	rs61889192	28528608	3.148e-06	0.1524	115	0.1501	112	non-priority SNPs
11	rs10835357	28567636	3.181e-06	0.1524	116	0.1501	113	non-priority SNPs
11	rs11030372	28563944	3.21e-06	0.1524	117	0.1501	114	non-priority SNPs
11	rs11030371	28563532	3.215e-06	0.1524	118	0.1501	115	non-priority SNPs
11	rs4922803	28399558	3.218e-06	0.1524	119	0.1501	116	non-priority SNPs
11	rs11605699	28562521	3.22e-06	0.1524	120	0.1501	117	non-priority SNPs
11	rs10835356	28565801	3.221e-06	0.1524	121	0.1501	118	non-priority SNPs
11	rs1838059	28566616	3.222e-06	0.1524	122	0.1501	119	non-priority SNPs
11	rs11030358	28534064	3.228e-06	0.1524	123	0.1501	120	non-priority SNPs
11	rs11030368	28559341	3.233e-06	0.1524	124	0.1501	121	non-priority SNPs
11	rs2007527	28512834	3.237e-06	0.1524	125	0.1501	122	non-priority SNPs
11	rs11030374	28568413	3.241e-06	0.1524	126	0.1501	123	non-priority SNPs
11	rs9645635	28559995	3.264e-06	0.1524	127	0.1501	124	non-priority SNPs
11	rs4465354	28534233	3.265e-06	0.1524	128	0.1501	125	non-priority SNPs
11	rs11030370	28562244	3.266e-06	0.1524	129	0.1501	126	non-priority SNPs
11	rs7944721	28537505	3.273e-06	0.1524	130	0.1501	127	non-priority SNPs
11	rs4489727	28516078	3.327e-06	0.1524	131	0.1501	128	non-priority SNPs
11	rs12360793	28384757	3.332e-06	0.1524	132	0.1501	129	non-priority SNPs
11	rs6484375	28573675	3.335e-06	0.1524	133	0.1501	130	non-priority SNPs
11	rs10767726	28516369	3.355e-06	0.1524	134	0.1501	131	non-priority SNPs
11	rs1074267	28529506	3.373e-06	0.1524	135	0.1501	132	non-priority SNPs
11	rs7126224	28439406	3.419e-06	0.1524	136	0.1501	133	non-priority SNPs
11	rs10835349	28523376	3.427e-06	0.1524	137	0.1501	134	non-priority SNPs
2	rs116621170	55490139	3.449e-06	0.1524	138	0.1501	135	non-priority SNPs
11	rs10835347	28516942	3.453e-06	0.1524	139	0.1501	136	non-priority SNPs
11	rs11030376	28574639	3.497e-06	0.1524	140	0.1501	137	non-priority SNPs
11	rs11030367	28557129	3.501e-06	0.1524	141	0.1501	138	non-priority SNPs
11	rs17653807	28558304	3.513e-06	0.1524	142	0.1501	139	non-priority SNPs
11	rs10767722	28421185	3.52e-06	0.1524	143	0.1501	140	non-priority SNPs
11	rs7931194	28421542	3.529e-06	0.1524	144	0.1501	141	non-priority SNPs
11	rs7480281	28555667	3.54e-06	0.1524	145	0.1501	142	non-priority SNPs
11	rs10835350	28523385	3.547e-06	0.1524	146	0.1501	143	non-priority SNPs
11	rs12365038	28523459	3.553e-06	0.1524	147	0.1501	144	non-priority SNPs
11	rs34894163	28556277	3.559e-06	0.1524	148	0.1501	145	non-priority SNPs
11	rs4923532	28401900	3.561e-06	0.1524	149	0.1501	146	non-priority SNPs
2	rs4664442	162828001	3.578e-06	0.1524	150	0.1501	147	non-priority SNPs
11	rs11030377	28576651	3.598e-06	0.1524	152	0.1501	148	non-priority SNPs
6	rs16874892	14270739	3.598e-06	0.1524	151	0.1501	149	non-priority SNPs
11	rs9645613	28559464	3.601e-06	0.1524	153	0.1501	150	non-priority SNPs
11	rs4922805	28543098	3.602e-06	0.1524	154	0.1501	151	non-priority SNPs
12	rs7979584	65864251	3.623e-06	0.1524	155	0.1501	152	non-priority SNPs
11	rs4417256	28497639	3.662e-06	0.1524	156	0.1501	153	non-priority SNPs
12	rs1344945	65675628	3.684e-06	0.1524	157	0.1501	154	non-priority SNPs
11	rs11030354	28525124	3.704e-06	0.1524	158	0.1501	155	non-priority SNPs
11	rs1838061	28546150	3.74e-06	0.1524	159	0.1501	156	non-priority SNPs
11	rs17574195	28491733	3.863e-06	0.1524	160	0.1501	157	non-priority SNPs
11	rs7104616	28420524	3.883e-06	0.1524	161	0.1501	158	non-priority SNPs
11	rs7108518	28481593	3.902e-06	0.1524	162	0.1501	159	non-priority SNPs
11	rs7123683	28489926	3.907e-06	0.1524	163	0.1501	160	non-priority SNPs
11	rs10835353	28547534	3.92e-06	0.1524	164	0.1501	161	non-priority SNPs
11	rs10835354	28547545	3.935e-06	0.1524	165	0.1501	162	non-priority SNPs
11	rs17574853	28520346	3.955e-06	0.1524	166	0.1501	163	non-priority SNPs
11	rs10835355	28547658	3.966e-06	0.1524	167	0.1501	164	non-priority SNPs
12	rs12582039	65681936	3.969e-06	0.1524	168	0.1501	165	non-priority SNPs
11	rs990845	28548229	4.007e-06	0.1524	169	0.1501	166	non-priority SNPs
11	rs10835336	28462976	4.032e-06	0.1524	170	0.1501	167	non-priority SNPs
11	rs11030334	28463726	4.041e-06	0.1524	171	0.1501	168	non-priority SNPs
11	rs990846	28548408	4.078e-06	0.1524	172	0.1501	169	non-priority SNPs
11	rs7103868	28478402	4.087e-06	0.1524	174	0.1501	170	non-priority SNPs
11	rs7118730	28478785	4.087e-06	0.1524	173	0.1501	171	non-priority SNPs
11	rs4923541	28479535	4.098e-06	0.1524	175	0.1501	172	non-priority SNPs
11	rs11603115	28482399	4.115e-06	0.1524	176	0.1501	173	non-priority SNPs
11	rs453084	79594256	4.119e-06	0.1524	177	0.1501	174	non-priority SNPs
11	rs11030300	28392940	1.44e-06	0.1524	59	0.1501	59	non-priority SNPs
11	rs34470137	28414157	1.506e-06	0.1524	60	0.1501	60	non-priority SNPs
2	rs2287509	162854908	1.508e-06	0.1524	61	0.1501	61	non-priority SNPs
11	rs4923533	28416351	1.521e-06	0.1524	62	0.1501	62	non-priority SNPs
11	rs7112646	28394636	1.538e-06	0.1524	63	0.1501	63	non-priority SNPs
12	rs6581636	65849797	1.56e-06	0.1524	64	0.1501	64	non-priority SNPs
5	rs895376	66033805	1.577e-06	0.1524	65	0.1501	65	non-priority SNPs
12	rs6581639	65854114	1.582e-06	0.1524	66	0.1501	66	non-priority SNPs
5	rs4699891	66038209	1.764e-06	0.1524	67	0.1501	67	non-priority SNPs
12	rs4762076	65666134	1.937e-06	0.1524	68	0.1501	68	non-priority SNPs
11	rs7129135	28398034	1.95e-06	0.1524	69	0.1501	69	non-priority SNPs
2	rs6707646	162808640	2.018e-06	0.1524	70	0.1501	70	non-priority SNPs
11	rs10767719	28407967	2.02e-06	0.1524	71	0.1501	71	non-priority SNPs
11	rs7947147	28425239	2.028e-06	0.1524	72	0.1501	72	non-priority SNPs
2	rs2909457	162845855	2.116e-06	0.1524	73	0.1501	73	non-priority SNPs
11	rs11030316	28409010	2.128e-06	0.1524	74	0.1501	74	non-priority SNPs
11	rs11030309	28403292	2.224e-06	0.1524	75	0.1501	75	non-priority SNPs
11	rs12577283	28511596	2.228e-06	0.1524	76	0.1501	76	non-priority SNPs
11	rs11030323	28421065	2.244e-06	0.1524	77	0.1501	77	non-priority SNPs
11	rs1596297	28575986	2.26e-06	0.1524	78	0.1501	78	non-priority SNPs
11	rs11030308	28403169	2.28e-06	0.1524	79	0.1501	79	non-priority SNPs
2	rs7604885	162806408	2.298e-06	0.1524	80	0.1501	80	non-priority SNPs
11	rs2582905	28510100	2.417e-06	0.1524	81	0.1501	81	non-priority SNPs
11	rs4923536	28422496	2.42e-06	0.1524	82	0.1501	82	non-priority SNPs
2	rs7580486	162810159	2.461e-06	0.1524	83	0.1501	83	non-priority SNPs
11	rs7931626	28421841	2.537e-06	0.1524	84	0.1501	84	non-priority SNPs
11	rs4923534	28416425	2.576e-06	0.1524	85	0.1501	85	non-priority SNPs
11	rs6484371	28438811	2.581e-06	0.1524	87	0.1501	86	non-priority SNPs
11	rs7129440	28398114	2.755e-06	0.1524	88	0.1501	87	non-priority SNPs
11	rs7129166	28398139	2.758e-06	0.1524	89	0.1501	88	non-priority SNPs
11	rs11030330	28448117	2.763e-06	0.1524	90	0.1501	89	non-priority SNPs
2	rs4500960	162818621	2.772e-06	0.1524	91	0.1501	90	non-priority SNPs
6	rs78587286	14266689	2.867e-06	0.1524	92	0.1501	91	non-priority SNPs
11	rs11030297	28386180	2.873e-06	0.1524	93	0.1501	92	non-priority SNPs
11	rs10835316	28386699	2.891e-06	0.1524	94	0.1501	93	non-priority SNPs
11	rs6484367	28387459	2.904e-06	0.1524	95	0.1501	94	non-priority SNPs
11	rs7108101	28568914	2.935e-06	0.1524	97	0.1501	95	non-priority SNPs
11	rs10835322	28414391	2.952e-06	0.1524	99	0.1501	96	non-priority SNPs
11	rs10835321	28414268	2.958e-06	0.1524	100	0.1501	97	non-priority SNPs
11	rs4923535	28416646	3.006e-06	0.1524	101	0.1501	98	non-priority SNPs
5	rs2084129	66046529	3.028e-06	0.1524	102	0.1501	99	non-priority SNPs
11	rs4598653	28549266	4.175e-06	0.1536	178	0.1513	175	non-priority SNPs
11	rs11030295	28382374	4.266e-06	0.156	179	0.1537	176	non-priority SNPs
11	rs10501099	28537265	4.389e-06	0.1596	180	0.1572	177	non-priority SNPs
12	rs11612273	65707858	4.457e-06	0.1604	181	0.158	178	non-priority SNPs
5	rs11750177	66099352	4.46e-06	0.1604	182	0.158	179	non-priority SNPs
12	rs17824630	65717061	4.494e-06	0.1604	183	0.158	180	non-priority SNPs
5	rs7736147	66104174	4.509e-06	0.1604	184	0.158	181	non-priority SNPs
20	rs6060507	34198334	4.59e-06	0.1618	185	0.1593	182	non-priority SNPs
11	rs1811450	28500993	4.599e-06	0.1618	186	0.1593	183	non-priority SNPs
20	rs6060504	34197619	4.622e-06	0.1618	187	0.1593	184	non-priority SNPs
11	rs12788184	28389866	4.769e-06	0.1661	188	0.1635	185	non-priority SNPs
11	rs10835335	28462815	4.822e-06	0.167	189	0.1644	186	non-priority SNPs
5	rs7704890	66115575	5.156e-06	0.1774	190	0.1745	187	non-priority SNPs
11	rs17653348	28539304	5.185e-06	0.1774	191	0.1745	188	non-priority SNPs
2	rs2970932	162858200	5.211e-06	0.1774	192	0.1745	189	non-priority SNPs
11	rs35347860	28539394	5.229e-06	0.1774	193	0.1745	190	non-priority SNPs
5	rs34257018	66080929	5.261e-06	0.1775	194	0.1747	191	non-priority SNPs
11	rs11030331	28450208	5.397e-06	0.1812	195	0.1782	192	non-priority SNPs
12	rs10878285	65874288	5.508e-06	0.184	196	0.181	193	non-priority SNPs
5	rs11739093	66110768	5.581e-06	0.1855	197	0.1824	194	non-priority SNPs
11	rs10835325	28445390	5.712e-06	0.1886	198	0.1855	195	non-priority SNPs
11	rs2582904	28506048	5.734e-06	0.1886	199	0.1855	196	non-priority SNPs
11	rs7935201	28547743	5.803e-06	0.19	200	0.1866	197	non-priority SNPs
11	rs10835341	28481834	5.896e-06	0.1903	201	0.1866	198	non-priority SNPs
12	rs11614220	65668987	6.007e-06	0.1903	202	0.1866	199	non-priority SNPs
2	rs2970933	162854276	6.017e-06	0.1903	203	0.1866	200	non-priority SNPs
11	rs10835327	28445687	6.09e-06	0.1903	204	0.1866	201	non-priority SNPs
5	rs4700164	66114682	6.109e-06	0.1903	205	0.1866	202	non-priority SNPs
11	rs7931948	28446290	6.136e-06	0.1903	206	0.1866	203	non-priority SNPs
11	rs10835328	28445710	6.14e-06	0.1903	207	0.1866	204	non-priority SNPs
11	rs11030328	28447142	6.237e-06	0.1903	208	0.1866	205	non-priority SNPs
11	rs11030332	28450798	6.251e-06	0.1903	209	0.1866	206	non-priority SNPs
11	rs10835332	28449247	6.258e-06	0.1903	210	0.1866	207	non-priority SNPs
20	rs11698601	34205035	6.303e-06	0.1903	211	0.1866	208	non-priority SNPs
12	rs7956325	65882981	6.357e-06	0.1903	212	0.1866	209	non-priority SNPs
10	rs4357613	135045512	6.366e-06	0.1903	213	0.1866	210	non-priority SNPs
11	rs7947030	28455268	6.372e-06	0.1903	214	0.1866	211	non-priority SNPs
11	rs4543974	28455794	6.392e-06	0.1903	215	0.1866	212	non-priority SNPs
11	rs7932458	28446722	6.418e-06	0.1903	216	0.1866	213	non-priority SNPs
12	rs7313055	65667847	6.499e-06	0.1903	217	0.1866	214	non-priority SNPs
11	rs4244535	28457737	6.511e-06	0.1903	218	0.1866	215	non-priority SNPs
12	rs10784445	65666390	6.71e-06	0.1903	219	0.1866	216	non-priority SNPs
11	rs17573971	28487807	6.733e-06	0.1903	220	0.1866	217	non-priority SNPs
11	rs1443127	28483632	6.755e-06	0.1903	221	0.1866	218	non-priority SNPs
11	rs4547081	28486224	6.774e-06	0.1903	222	0.1866	219	non-priority SNPs
11	rs12361005	28485403	6.788e-06	0.1903	223	0.1866	220	non-priority SNPs
11	rs10742195	28485008	6.815e-06	0.1903	224	0.1866	221	non-priority SNPs
11	rs7947768	28455860	6.896e-06	0.1903	225	0.1866	222	non-priority SNPs
11	rs2582900	28491489	6.942e-06	0.1903	226	0.1866	223	non-priority SNPs
12	rs79623590	65670481	7.008e-06	0.1903	227	0.1866	224	non-priority SNPs
11	rs7111851	28464705	7.011e-06	0.1903	228	0.1866	225	non-priority SNPs
11	rs7130471	28456861	7.019e-06	0.1903	229	0.1866	226	non-priority SNPs
11	rs12274444	28480059	7.035e-06	0.1903	230	0.1866	227	non-priority SNPs
11	rs2002304	28480550	7.038e-06	0.1903	231	0.1866	228	non-priority SNPs
11	rs11030341	28473301	7.038e-06	0.1903	232	0.1866	229	non-priority SNPs
11	rs7127278	28473539	7.041e-06	0.1903	233	0.1866	230	non-priority SNPs
11	rs7107532	28480924	7.043e-06	0.1903	234	0.1866	231	non-priority SNPs
11	rs7127321	28473690	7.043e-06	0.1903	235	0.1866	232	non-priority SNPs
11	rs7130732	28473966	7.044e-06	0.1903	236	0.1866	233	non-priority SNPs
11	rs6484372	28467517	7.046e-06	0.1903	237	0.1866	234	non-priority SNPs
12	rs11175709	65665574	7.061e-06	0.1903	238	0.1866	235	non-priority SNPs
11	rs11030339	28470321	7.072e-06	0.1903	239	0.1866	236	non-priority SNPs
12	rs10784465	65882536	7.074e-06	0.1903	240	0.1866	237	non-priority SNPs
11	rs10767725	28472710	7.074e-06	0.1903	241	0.1866	238	non-priority SNPs
11	rs10835342	28482783	7.083e-06	0.1903	242	0.1866	239	non-priority SNPs
11	rs7105555	28475406	7.084e-06	0.1903	243	0.1866	240	non-priority SNPs
11	rs11030344	28476993	7.093e-06	0.1903	244	0.1866	241	non-priority SNPs
11	rs7945266	28459977	7.139e-06	0.1905	245	0.1868	242	non-priority SNPs
11	rs10835339	28473392	7.163e-06	0.1905	246	0.1868	243	non-priority SNPs
12	rs1472259	65913960	7.223e-06	0.1905	247	0.1868	244	non-priority SNPs
4	rs1874345	90430568	7.263e-06	0.1905	248	0.1868	245	non-priority SNPs
20	rs761827	34207897	7.298e-06	0.1905	249	0.1868	246	non-priority SNPs
12	rs10878282	65850543	7.307e-06	0.1905	250	0.1868	247	non-priority SNPs
12	rs12579853	65683072	7.309e-06	0.1905	251	0.1868	248	non-priority SNPs
2	rs2042069	162869670	7.334e-06	0.1905	252	0.1868	249	non-priority SNPs
11	rs1584035	28499603	7.555e-06	0.1955	253	0.1916	250	non-priority SNPs
5	rs13156837	66122328	7.623e-06	0.1962	254	0.1923	251	non-priority SNPs
12	rs61921474	65710655	7.641e-06	0.1962	255	0.1923	252	non-priority SNPs
12	rs11175770	65851829	7.694e-06	0.1968	256	0.1928	253	non-priority SNPs
11	rs11030345	28485116	7.839e-06	0.1997	257	0.1957	254	non-priority SNPs
12	rs7963025	65844546	7.984e-06	0.2025	258	0.1985	255	non-priority SNPs
12	rs35621308	65656484	8.012e-06	0.2025	259	0.1985	256	non-priority SNPs
10	rs12784431	135037575	2.581e-06	0.1524	86	0.2016	257	non-priority SNPs

## Sheet: cell differentiation
Table S4c. SNPs within 20% sFDR which do not fall within the domain of cell differentiation
chromosome	snp	position	p_value	q_FDR	r_FDR	q_SFDR	r_SFDR	prior_group
12	rs77956314	117323367	9.331e-11	0.0002	1	0.0002	1	non-priority SNPs
12	rs75337356	117337254	6.248e-10	0.0002	10	0.0002	10	non-priority SNPs
12	rs112608342	117332597	6.372e-10	0.0002	11	0.0002	11	non-priority SNPs
12	rs12302173	117338504	6.586e-10	0.0002	12	0.0002	12	non-priority SNPs
12	rs12313220	117332881	6.623e-10	0.0002	13	0.0002	13	non-priority SNPs
12	rs7294919	117327592	6.682e-10	0.0002	14	0.0002	14	non-priority SNPs
12	rs7305705	117327651	6.708e-10	0.0002	15	0.0002	15	non-priority SNPs
12	rs7132910	117320658	6.728e-10	0.0002	16	0.0002	16	non-priority SNPs
12	rs113315762	117337237	6.759e-10	0.0002	17	0.0002	17	non-priority SNPs
12	rs7315280	117320938	6.822e-10	0.0002	18	0.0002	18	non-priority SNPs
12	rs7132339	117335912	6.928e-10	0.0002	19	0.0002	19	non-priority SNPs
12	rs113205216	117326943	1.403e-10	0.0002	2	0.0002	2	non-priority SNPs
12	rs11068224	117324967	1.433e-10	0.0002	3	0.0002	3	non-priority SNPs
12	rs113179672	117327241	1.493e-10	0.0002	4	0.0002	4	non-priority SNPs
12	rs7137149	117321662	2.88e-10	0.0002	5	0.0002	5	non-priority SNPs
12	rs61921502	65832468	2.918e-10	0.0002	6	0.0002	6	non-priority SNPs
12	rs146607495	117319202	5.227e-10	0.0002	7	0.0002	7	non-priority SNPs
12	rs12311895	117326927	5.913e-10	0.0002	8	0.0002	8	non-priority SNPs
12	rs78666825	117337154	6.153e-10	0.0002	9	0.0002	9	non-priority SNPs
12	rs113844630	117337103	7.88e-10	0.0003	20	0.0003	20	non-priority SNPs
12	rs10850728	117330483	8.616e-10	0.0003	21	0.0003	21	non-priority SNPs
12	rs11836634	117330844	9.217e-10	0.0003	22	0.0003	22	non-priority SNPs
12	rs111865233	117332156	1.709e-09	0.0005	23	0.0005	23	non-priority SNPs
12	rs12320925	117337101	1.774e-09	0.0005	24	0.0005	24	non-priority SNPs
12	rs76845667	117334487	5.043e-09	0.0013	25	0.0013	25	non-priority SNPs
12	rs7131959	117335615	5.334e-09	0.0013	26	0.0013	26	non-priority SNPs
12	rs7133290	117335944	5.407e-09	0.0013	27	0.0013	27	non-priority SNPs
12	rs79487293	65905126	2.438e-08	0.0057	28	0.0055	28	non-priority SNPs
12	rs117692586	117463770	5.5e-08	0.0124	29	0.0121	29	non-priority SNPs
12	rs716654	65869471	5.942e-08	0.013	30	0.0126	30	non-priority SNPs
12	rs1142467	65858214	6.324e-08	0.0133	31	0.013	31	non-priority SNPs
12	rs1826664	65822140	6.507e-08	0.0133	32	0.013	32	non-priority SNPs
12	rs73123652	65874956	8.379e-08	0.0166	33	0.0162	33	non-priority SNPs
12	rs61921499	65797275	1.182e-07	0.0226	34	0.022	34	non-priority SNPs
12	rs11611334	65766282	1.209e-07	0.0226	35	0.022	35	non-priority SNPs
12	rs17178139	65765944	1.437e-07	0.0261	36	0.0254	36	non-priority SNPs
12	rs17765551	65776840	1.528e-07	0.0268	37	0.0261	37	non-priority SNPs
12	rs56675568	65769841	1.568e-07	0.0268	38	0.0261	38	non-priority SNPs
12	rs11615101	65770783	1.597e-07	0.0268	39	0.0261	39	non-priority SNPs
12	rs73220476	117287112	1.662e-07	0.0272	40	0.0265	40	non-priority SNPs
12	rs17178006	65718299	2.535e-07	0.0405	41	0.0394	41	non-priority SNPs
12	rs1370938	65754242	2.616e-07	0.0408	42	0.0397	42	non-priority SNPs
2	rs2268894	162856148	2.915e-07	0.0444	43	0.0432	43	non-priority SNPs
12	rs117425351	117409752	3.474e-07	0.0517	44	0.0503	44	non-priority SNPs
12	rs118025365	117477082	3.996e-07	0.0581	45	0.0566	45	non-priority SNPs
12	rs117924143	117440958	4.258e-07	0.0606	46	0.059	46	non-priority SNPs
12	rs117831534	117506632	4.914e-07	0.0684	47	0.0666	47	non-priority SNPs
11	rs7396827	28577867	7.275e-07	0.0992	48	0.0966	48	non-priority SNPs
11	rs7111968	28394024	9.542e-07	0.1275	49	0.1241	49	non-priority SNPs
11	rs10835321	28414268	2.958e-06	0.1524	100	0.1483	100	non-priority SNPs
11	rs4923535	28416646	3.006e-06	0.1524	101	0.1483	101	non-priority SNPs
5	rs2084129	66046529	3.028e-06	0.1524	102	0.1483	102	non-priority SNPs
2	rs12472555	162816728	3.037e-06	0.1524	103	0.1483	103	non-priority SNPs
11	rs7948373	28413082	3.05e-06	0.1524	104	0.1483	104	non-priority SNPs
12	rs10878283	65851171	3.061e-06	0.1524	105	0.1483	105	non-priority SNPs
11	rs6484373	28526247	3.084e-06	0.1524	106	0.1483	106	non-priority SNPs
11	rs10835314	28383960	3.088e-06	0.1524	107	0.1483	107	non-priority SNPs
11	rs10835323	28422109	3.098e-06	0.1524	108	0.1483	108	non-priority SNPs
11	rs4923531	28401860	3.11e-06	0.1524	109	0.1483	109	non-priority SNPs
11	rs10835351	28530944	3.115e-06	0.1524	110	0.1483	110	non-priority SNPs
11	rs4923544	28565174	3.128e-06	0.1524	111	0.1483	111	non-priority SNPs
5	rs11740234	66099359	3.129e-06	0.1524	112	0.1483	112	non-priority SNPs
11	rs7944588	28528440	3.142e-06	0.1524	113	0.1483	113	non-priority SNPs
11	rs7944587	28528438	3.142e-06	0.1524	114	0.1483	114	non-priority SNPs
11	rs61889192	28528608	3.148e-06	0.1524	115	0.1483	115	non-priority SNPs
11	rs10835357	28567636	3.181e-06	0.1524	116	0.1483	116	non-priority SNPs
11	rs11030372	28563944	3.21e-06	0.1524	117	0.1483	117	non-priority SNPs
11	rs11030371	28563532	3.215e-06	0.1524	118	0.1483	118	non-priority SNPs
11	rs4922803	28399558	3.218e-06	0.1524	119	0.1483	119	non-priority SNPs
11	rs11605699	28562521	3.22e-06	0.1524	120	0.1483	120	non-priority SNPs
11	rs10835356	28565801	3.221e-06	0.1524	121	0.1483	121	non-priority SNPs
11	rs1838059	28566616	3.222e-06	0.1524	122	0.1483	122	non-priority SNPs
11	rs11030358	28534064	3.228e-06	0.1524	123	0.1483	123	non-priority SNPs
11	rs11030368	28559341	3.233e-06	0.1524	124	0.1483	124	non-priority SNPs
11	rs2007527	28512834	3.237e-06	0.1524	125	0.1483	125	non-priority SNPs
11	rs11030374	28568413	3.241e-06	0.1524	126	0.1483	126	non-priority SNPs
11	rs9645635	28559995	3.264e-06	0.1524	127	0.1483	127	non-priority SNPs
11	rs4465354	28534233	3.265e-06	0.1524	128	0.1483	128	non-priority SNPs
11	rs11030370	28562244	3.266e-06	0.1524	129	0.1483	129	non-priority SNPs
11	rs7944721	28537505	3.273e-06	0.1524	130	0.1483	130	non-priority SNPs
11	rs4489727	28516078	3.327e-06	0.1524	131	0.1483	131	non-priority SNPs
11	rs12360793	28384757	3.332e-06	0.1524	132	0.1483	132	non-priority SNPs
11	rs6484375	28573675	3.335e-06	0.1524	133	0.1483	133	non-priority SNPs
11	rs10767726	28516369	3.355e-06	0.1524	134	0.1483	134	non-priority SNPs
11	rs1074267	28529506	3.373e-06	0.1524	135	0.1483	135	non-priority SNPs
11	rs7126224	28439406	3.419e-06	0.1524	136	0.1483	136	non-priority SNPs
11	rs10835349	28523376	3.427e-06	0.1524	137	0.1483	137	non-priority SNPs
2	rs116621170	55490139	3.449e-06	0.1524	138	0.1483	138	non-priority SNPs
11	rs10835347	28516942	3.453e-06	0.1524	139	0.1483	139	non-priority SNPs
11	rs11030376	28574639	3.497e-06	0.1524	140	0.1483	140	non-priority SNPs
11	rs11030367	28557129	3.501e-06	0.1524	141	0.1483	141	non-priority SNPs
11	rs17653807	28558304	3.513e-06	0.1524	142	0.1483	142	non-priority SNPs
11	rs10767722	28421185	3.52e-06	0.1524	143	0.1483	143	non-priority SNPs
11	rs7931194	28421542	3.529e-06	0.1524	144	0.1483	144	non-priority SNPs
11	rs7480281	28555667	3.54e-06	0.1524	145	0.1483	145	non-priority SNPs
11	rs10835350	28523385	3.547e-06	0.1524	146	0.1483	146	non-priority SNPs
11	rs12365038	28523459	3.553e-06	0.1524	147	0.1483	147	non-priority SNPs
11	rs34894163	28556277	3.559e-06	0.1524	148	0.1483	148	non-priority SNPs
11	rs4923532	28401900	3.561e-06	0.1524	149	0.1483	149	non-priority SNPs
2	rs4664442	162828001	3.578e-06	0.1524	150	0.1483	150	non-priority SNPs
6	rs16874892	14270739	3.598e-06	0.1524	151	0.1483	151	non-priority SNPs
11	rs11030377	28576651	3.598e-06	0.1524	152	0.1483	152	non-priority SNPs
11	rs9645613	28559464	3.601e-06	0.1524	153	0.1483	153	non-priority SNPs
11	rs4922805	28543098	3.602e-06	0.1524	154	0.1483	154	non-priority SNPs
12	rs7979584	65864251	3.623e-06	0.1524	155	0.1483	155	non-priority SNPs
11	rs4417256	28497639	3.662e-06	0.1524	156	0.1483	156	non-priority SNPs
12	rs1344945	65675628	3.684e-06	0.1524	157	0.1483	157	non-priority SNPs
11	rs11030354	28525124	3.704e-06	0.1524	158	0.1483	158	non-priority SNPs
11	rs1838061	28546150	3.74e-06	0.1524	159	0.1483	159	non-priority SNPs
11	rs17574195	28491733	3.863e-06	0.1524	160	0.1483	160	non-priority SNPs
11	rs7104616	28420524	3.883e-06	0.1524	161	0.1483	161	non-priority SNPs
11	rs7108518	28481593	3.902e-06	0.1524	162	0.1483	162	non-priority SNPs
11	rs7123683	28489926	3.907e-06	0.1524	163	0.1483	163	non-priority SNPs
11	rs10835353	28547534	3.92e-06	0.1524	164	0.1483	164	non-priority SNPs
11	rs10835354	28547545	3.935e-06	0.1524	165	0.1483	165	non-priority SNPs
11	rs17574853	28520346	3.955e-06	0.1524	166	0.1483	166	non-priority SNPs
11	rs10835355	28547658	3.966e-06	0.1524	167	0.1483	167	non-priority SNPs
12	rs12582039	65681936	3.969e-06	0.1524	168	0.1483	168	non-priority SNPs
11	rs990845	28548229	4.007e-06	0.1524	169	0.1483	169	non-priority SNPs
11	rs10835336	28462976	4.032e-06	0.1524	170	0.1483	170	non-priority SNPs
11	rs11030334	28463726	4.041e-06	0.1524	171	0.1483	171	non-priority SNPs
11	rs990846	28548408	4.078e-06	0.1524	172	0.1483	172	non-priority SNPs
11	rs7118730	28478785	4.087e-06	0.1524	173	0.1483	173	non-priority SNPs
11	rs7103868	28478402	4.087e-06	0.1524	174	0.1483	174	non-priority SNPs
11	rs4923541	28479535	4.098e-06	0.1524	175	0.1483	175	non-priority SNPs
11	rs11603115	28482399	4.115e-06	0.1524	176	0.1483	176	non-priority SNPs
11	rs453084	79594256	4.119e-06	0.1524	177	0.1483	177	non-priority SNPs
12	rs10878265	65759885	1.167e-06	0.1524	50	0.1483	50	non-priority SNPs
8	rs74597467	124108618	1.249e-06	0.1524	51	0.1483	51	non-priority SNPs
12	rs112339051	117348968	1.256e-06	0.1524	52	0.1483	52	non-priority SNPs
11	rs11030310	28405552	1.281e-06	0.1524	53	0.1483	53	non-priority SNPs
11	rs11030324	28431370	1.282e-06	0.1524	54	0.1483	54	non-priority SNPs
11	rs7124325	28399978	1.322e-06	0.1524	55	0.1483	55	non-priority SNPs
12	rs7306113	65855476	1.34e-06	0.1524	56	0.1483	56	non-priority SNPs
5	rs2289881	66084260	1.355e-06	0.1524	57	0.1483	57	non-priority SNPs
11	rs10835313	28380561	1.363e-06	0.1524	58	0.1483	58	non-priority SNPs
11	rs11030300	28392940	1.44e-06	0.1524	59	0.1483	59	non-priority SNPs
11	rs34470137	28414157	1.506e-06	0.1524	60	0.1483	60	non-priority SNPs
2	rs2287509	162854908	1.508e-06	0.1524	61	0.1483	61	non-priority SNPs
11	rs4923533	28416351	1.521e-06	0.1524	62	0.1483	62	non-priority SNPs
11	rs7112646	28394636	1.538e-06	0.1524	63	0.1483	63	non-priority SNPs
12	rs6581636	65849797	1.56e-06	0.1524	64	0.1483	64	non-priority SNPs
5	rs895376	66033805	1.577e-06	0.1524	65	0.1483	65	non-priority SNPs
12	rs6581639	65854114	1.582e-06	0.1524	66	0.1483	66	non-priority SNPs
5	rs4699891	66038209	1.764e-06	0.1524	67	0.1483	67	non-priority SNPs
12	rs4762076	65666134	1.937e-06	0.1524	68	0.1483	68	non-priority SNPs
11	rs7129135	28398034	1.95e-06	0.1524	69	0.1483	69	non-priority SNPs
2	rs6707646	162808640	2.018e-06	0.1524	70	0.1483	70	non-priority SNPs
11	rs10767719	28407967	2.02e-06	0.1524	71	0.1483	71	non-priority SNPs
11	rs7947147	28425239	2.028e-06	0.1524	72	0.1483	72	non-priority SNPs
2	rs2909457	162845855	2.116e-06	0.1524	73	0.1483	73	non-priority SNPs
11	rs11030316	28409010	2.128e-06	0.1524	74	0.1483	74	non-priority SNPs
11	rs11030309	28403292	2.224e-06	0.1524	75	0.1483	75	non-priority SNPs
11	rs12577283	28511596	2.228e-06	0.1524	76	0.1483	76	non-priority SNPs
11	rs11030323	28421065	2.244e-06	0.1524	77	0.1483	77	non-priority SNPs
11	rs1596297	28575986	2.26e-06	0.1524	78	0.1483	78	non-priority SNPs
11	rs11030308	28403169	2.28e-06	0.1524	79	0.1483	79	non-priority SNPs
2	rs7604885	162806408	2.298e-06	0.1524	80	0.1483	80	non-priority SNPs
11	rs2582905	28510100	2.417e-06	0.1524	81	0.1483	81	non-priority SNPs
11	rs4923536	28422496	2.42e-06	0.1524	82	0.1483	82	non-priority SNPs
2	rs7580486	162810159	2.461e-06	0.1524	83	0.1483	83	non-priority SNPs
11	rs7931626	28421841	2.537e-06	0.1524	84	0.1483	84	non-priority SNPs
11	rs4923534	28416425	2.576e-06	0.1524	85	0.1483	85	non-priority SNPs
11	rs6484371	28438811	2.581e-06	0.1524	87	0.1483	86	non-priority SNPs
10	rs12784431	135037575	2.581e-06	0.1524	86	0.1483	87	non-priority SNPs
11	rs7129440	28398114	2.755e-06	0.1524	88	0.1483	88	non-priority SNPs
11	rs7129166	28398139	2.758e-06	0.1524	89	0.1483	89	non-priority SNPs
11	rs11030330	28448117	2.763e-06	0.1524	90	0.1483	90	non-priority SNPs
2	rs4500960	162818621	2.772e-06	0.1524	91	0.1483	91	non-priority SNPs
6	rs78587286	14266689	2.867e-06	0.1524	92	0.1483	92	non-priority SNPs
11	rs11030297	28386180	2.873e-06	0.1524	93	0.1483	93	non-priority SNPs
11	rs10835316	28386699	2.891e-06	0.1524	94	0.1483	94	non-priority SNPs
11	rs6484367	28387459	2.904e-06	0.1524	95	0.1483	95	non-priority SNPs
11	rs7108101	28568914	2.935e-06	0.1524	97	0.1483	96	non-priority SNPs
10	rs11597218	135038088	2.935e-06	0.1524	96	0.1483	97	non-priority SNPs
10	rs11597199	135037981	2.94e-06	0.1524	98	0.1483	98	non-priority SNPs
11	rs10835322	28414391	2.952e-06	0.1524	99	0.1483	99	non-priority SNPs
11	rs4598653	28549266	4.175e-06	0.1536	178	0.1494	178	non-priority SNPs
11	rs11030295	28382374	4.266e-06	0.156	179	0.1518	179	non-priority SNPs
11	rs10501099	28537265	4.389e-06	0.1596	180	0.1554	180	non-priority SNPs
12	rs11612273	65707858	4.457e-06	0.1604	181	0.1561	181	non-priority SNPs
5	rs11750177	66099352	4.46e-06	0.1604	182	0.1561	182	non-priority SNPs
12	rs17824630	65717061	4.494e-06	0.1604	183	0.1561	183	non-priority SNPs
5	rs7736147	66104174	4.509e-06	0.1604	184	0.1561	184	non-priority SNPs
20	rs6060507	34198334	4.59e-06	0.1618	185	0.1575	185	non-priority SNPs
11	rs1811450	28500993	4.599e-06	0.1618	186	0.1575	186	non-priority SNPs
20	rs6060504	34197619	4.622e-06	0.1618	187	0.1575	187	non-priority SNPs
11	rs12788184	28389866	4.769e-06	0.1661	188	0.1616	188	non-priority SNPs
11	rs10835335	28462815	4.822e-06	0.167	189	0.1626	189	non-priority SNPs
5	rs7704890	66115575	5.156e-06	0.1774	190	0.1726	190	non-priority SNPs
11	rs17653348	28539304	5.185e-06	0.1774	191	0.1726	191	non-priority SNPs
2	rs2970932	162858200	5.211e-06	0.1774	192	0.1726	192	non-priority SNPs
11	rs35347860	28539394	5.229e-06	0.1774	193	0.1726	193	non-priority SNPs
5	rs34257018	66080929	5.261e-06	0.1775	194	0.1728	194	non-priority SNPs
11	rs11030331	28450208	5.397e-06	0.1812	195	0.1763	195	non-priority SNPs
12	rs10878285	65874288	5.508e-06	0.184	196	0.179	196	non-priority SNPs
5	rs11739093	66110768	5.581e-06	0.1855	197	0.1805	197	non-priority SNPs
11	rs10835325	28445390	5.712e-06	0.1886	198	0.1836	198	non-priority SNPs
11	rs2582904	28506048	5.734e-06	0.1886	199	0.1836	199	non-priority SNPs
11	rs7935201	28547743	5.803e-06	0.19	200	0.1849	200	non-priority SNPs
11	rs10835341	28481834	5.896e-06	0.1903	201	0.1852	201	non-priority SNPs
12	rs11614220	65668987	6.007e-06	0.1903	202	0.1852	202	non-priority SNPs
2	rs2970933	162854276	6.017e-06	0.1903	203	0.1852	203	non-priority SNPs
11	rs10835327	28445687	6.09e-06	0.1903	204	0.1852	204	non-priority SNPs
5	rs4700164	66114682	6.109e-06	0.1903	205	0.1852	205	non-priority SNPs
11	rs7931948	28446290	6.136e-06	0.1903	206	0.1852	206	non-priority SNPs
11	rs10835328	28445710	6.14e-06	0.1903	207	0.1852	207	non-priority SNPs
11	rs11030328	28447142	6.237e-06	0.1903	208	0.1852	208	non-priority SNPs
11	rs11030332	28450798	6.251e-06	0.1903	209	0.1852	209	non-priority SNPs
11	rs10835332	28449247	6.258e-06	0.1903	210	0.1852	210	non-priority SNPs
20	rs11698601	34205035	6.303e-06	0.1903	211	0.1852	211	non-priority SNPs
12	rs7956325	65882981	6.357e-06	0.1903	212	0.1852	212	non-priority SNPs
10	rs4357613	135045512	6.366e-06	0.1903	213	0.1852	213	non-priority SNPs
11	rs7947030	28455268	6.372e-06	0.1903	214	0.1852	214	non-priority SNPs
11	rs4543974	28455794	6.392e-06	0.1903	215	0.1852	215	non-priority SNPs
11	rs7932458	28446722	6.418e-06	0.1903	216	0.1852	216	non-priority SNPs
12	rs7313055	65667847	6.499e-06	0.1903	217	0.1852	217	non-priority SNPs
11	rs4244535	28457737	6.511e-06	0.1903	218	0.1852	218	non-priority SNPs
12	rs10784445	65666390	6.71e-06	0.1903	219	0.1852	219	non-priority SNPs
11	rs17573971	28487807	6.733e-06	0.1903	220	0.1852	220	non-priority SNPs
11	rs1443127	28483632	6.755e-06	0.1903	221	0.1852	221	non-priority SNPs
11	rs4547081	28486224	6.774e-06	0.1903	222	0.1852	222	non-priority SNPs
11	rs12361005	28485403	6.788e-06	0.1903	223	0.1852	223	non-priority SNPs
11	rs10742195	28485008	6.815e-06	0.1903	224	0.1852	224	non-priority SNPs
11	rs7947768	28455860	6.896e-06	0.1903	225	0.1852	225	non-priority SNPs
11	rs2582900	28491489	6.942e-06	0.1903	226	0.1852	226	non-priority SNPs
12	rs79623590	65670481	7.008e-06	0.1903	227	0.1852	227	non-priority SNPs
11	rs7111851	28464705	7.011e-06	0.1903	228	0.1852	228	non-priority SNPs
11	rs7130471	28456861	7.019e-06	0.1903	229	0.1852	229	non-priority SNPs
11	rs12274444	28480059	7.035e-06	0.1903	230	0.1852	230	non-priority SNPs
11	rs2002304	28480550	7.038e-06	0.1903	231	0.1852	231	non-priority SNPs
11	rs11030341	28473301	7.038e-06	0.1903	232	0.1852	232	non-priority SNPs
11	rs7127278	28473539	7.041e-06	0.1903	233	0.1852	233	non-priority SNPs
11	rs7127321	28473690	7.043e-06	0.1903	235	0.1852	234	non-priority SNPs
11	rs7107532	28480924	7.043e-06	0.1903	234	0.1852	235	non-priority SNPs
11	rs7130732	28473966	7.044e-06	0.1903	236	0.1852	236	non-priority SNPs
11	rs6484372	28467517	7.046e-06	0.1903	237	0.1852	237	non-priority SNPs
12	rs11175709	65665574	7.061e-06	0.1903	238	0.1852	238	non-priority SNPs
11	rs11030339	28470321	7.072e-06	0.1903	239	0.1852	239	non-priority SNPs
12	rs10784465	65882536	7.074e-06	0.1903	240	0.1852	240	non-priority SNPs
11	rs10767725	28472710	7.074e-06	0.1903	241	0.1852	241	non-priority SNPs
11	rs10835342	28482783	7.083e-06	0.1903	242	0.1852	242	non-priority SNPs
11	rs7105555	28475406	7.084e-06	0.1903	243	0.1852	243	non-priority SNPs
11	rs11030344	28476993	7.093e-06	0.1903	244	0.1852	244	non-priority SNPs
11	rs7945266	28459977	7.139e-06	0.1905	245	0.1854	245	non-priority SNPs
11	rs10835339	28473392	7.163e-06	0.1905	246	0.1854	246	non-priority SNPs
12	rs1472259	65913960	7.223e-06	0.1905	247	0.1854	247	non-priority SNPs
4	rs1874345	90430568	7.263e-06	0.1905	248	0.1854	248	non-priority SNPs
20	rs761827	34207897	7.298e-06	0.1905	249	0.1854	249	non-priority SNPs
12	rs10878282	65850543	7.307e-06	0.1905	250	0.1854	250	non-priority SNPs
12	rs12579853	65683072	7.309e-06	0.1905	251	0.1854	251	non-priority SNPs
2	rs2042069	162869670	7.334e-06	0.1905	252	0.1854	252	non-priority SNPs
11	rs1584035	28499603	7.555e-06	0.1955	253	0.1903	253	non-priority SNPs
5	rs13156837	66122328	7.623e-06	0.1962	254	0.1909	254	non-priority SNPs
12	rs61921474	65710655	7.641e-06	0.1962	255	0.1909	255	non-priority SNPs
12	rs11175770	65851829	7.694e-06	0.1968	256	0.1915	256	non-priority SNPs
11	rs11030345	28485116	7.839e-06	0.1997	257	0.1943	257	non-priority SNPs
12	rs7963025	65844546	7.984e-06	0.2025	258	0.1971	258	non-priority SNPs
12	rs35621308	65656484	8.012e-06	0.2025	259	0.1971	259	non-priority SNPs
12	rs10878281	65845000	8.211e-06	0.2068	260	0.2012	260	non-priority SNPs

## Sheet: small molecule metabolic
Table S4d. SNPs within 20% sFDR which do not fall within the domain of small molecule metabolic
chromosome	snp	position	p_value	q_FDR	r_FDR	q_SFDR	r_SFDR	prior_group
12	rs77956314	117323367	9.331e-11	0.0002	1	0.0002	1	non-priority SNPs
12	rs75337356	117337254	6.248e-10	0.0002	10	0.0002	10	non-priority SNPs
12	rs112608342	117332597	6.372e-10	0.0002	11	0.0002	11	non-priority SNPs
12	rs12302173	117338504	6.586e-10	0.0002	12	0.0002	12	non-priority SNPs
12	rs12313220	117332881	6.623e-10	0.0002	13	0.0002	13	non-priority SNPs
12	rs7294919	117327592	6.682e-10	0.0002	14	0.0002	14	non-priority SNPs
12	rs7305705	117327651	6.708e-10	0.0002	15	0.0002	15	non-priority SNPs
12	rs7132910	117320658	6.728e-10	0.0002	16	0.0002	16	non-priority SNPs
12	rs113315762	117337237	6.759e-10	0.0002	17	0.0002	17	non-priority SNPs
12	rs7315280	117320938	6.822e-10	0.0002	18	0.0002	18	non-priority SNPs
12	rs7132339	117335912	6.928e-10	0.0002	19	0.0002	19	non-priority SNPs
12	rs113205216	117326943	1.403e-10	0.0002	2	0.0002	2	non-priority SNPs
12	rs11068224	117324967	1.433e-10	0.0002	3	0.0002	3	non-priority SNPs
12	rs113179672	117327241	1.493e-10	0.0002	4	0.0002	4	non-priority SNPs
12	rs7137149	117321662	2.88e-10	0.0002	5	0.0002	5	non-priority SNPs
12	rs61921502	65832468	2.918e-10	0.0002	6	0.0002	6	non-priority SNPs
12	rs146607495	117319202	5.227e-10	0.0002	7	0.0002	7	non-priority SNPs
12	rs12311895	117326927	5.913e-10	0.0002	8	0.0002	8	non-priority SNPs
12	rs78666825	117337154	6.153e-10	0.0002	9	0.0002	9	non-priority SNPs
12	rs113844630	117337103	7.88e-10	0.0003	20	0.0003	20	non-priority SNPs
12	rs10850728	117330483	8.616e-10	0.0003	21	0.0003	21	non-priority SNPs
12	rs11836634	117330844	9.217e-10	0.0003	22	0.0003	22	non-priority SNPs
12	rs111865233	117332156	1.709e-09	0.0005	23	0.0005	23	non-priority SNPs
12	rs12320925	117337101	1.774e-09	0.0005	24	0.0005	24	non-priority SNPs
12	rs76845667	117334487	5.043e-09	0.0013	25	0.0013	25	non-priority SNPs
12	rs7131959	117335615	5.334e-09	0.0013	26	0.0013	26	non-priority SNPs
12	rs7133290	117335944	5.407e-09	0.0013	27	0.0013	27	non-priority SNPs
12	rs79487293	65905126	2.438e-08	0.0057	28	0.0056	28	non-priority SNPs
12	rs117692586	117463770	5.5e-08	0.0124	29	0.0122	29	non-priority SNPs
12	rs716654	65869471	5.942e-08	0.013	30	0.0127	30	non-priority SNPs
12	rs1142467	65858214	6.324e-08	0.0133	31	0.0131	31	non-priority SNPs
12	rs1826664	65822140	6.507e-08	0.0133	32	0.0131	32	non-priority SNPs
12	rs73123652	65874956	8.379e-08	0.0166	33	0.0163	33	non-priority SNPs
12	rs61921499	65797275	1.182e-07	0.0226	34	0.0222	34	non-priority SNPs
12	rs11611334	65766282	1.209e-07	0.0226	35	0.0222	35	non-priority SNPs
12	rs17178139	65765944	1.437e-07	0.0261	36	0.0256	36	non-priority SNPs
12	rs17765551	65776840	1.528e-07	0.0268	37	0.0263	37	non-priority SNPs
12	rs56675568	65769841	1.568e-07	0.0268	38	0.0263	38	non-priority SNPs
12	rs11615101	65770783	1.597e-07	0.0268	39	0.0263	39	non-priority SNPs
12	rs73220476	117287112	1.662e-07	0.0272	40	0.0267	40	non-priority SNPs
12	rs17178006	65718299	2.535e-07	0.0405	41	0.0397	41	non-priority SNPs
12	rs1370938	65754242	2.616e-07	0.0408	42	0.04	42	non-priority SNPs
2	rs2268894	162856148	2.915e-07	0.0444	43	0.0435	43	non-priority SNPs
12	rs117425351	117409752	3.474e-07	0.0517	44	0.0507	44	non-priority SNPs
12	rs118025365	117477082	3.996e-07	0.0581	45	0.057	45	non-priority SNPs
12	rs117924143	117440958	4.258e-07	0.0606	46	0.0594	46	non-priority SNPs
12	rs117831534	117506632	4.914e-07	0.0684	47	0.0671	47	non-priority SNPs
11	rs7396827	28577867	7.275e-07	0.0992	48	0.0973	48	non-priority SNPs
11	rs7111968	28394024	9.542e-07	0.1275	49	0.125	49	non-priority SNPs
11	rs10835321	28414268	2.958e-06	0.1524	100	0.1494	100	non-priority SNPs
11	rs4923535	28416646	3.006e-06	0.1524	101	0.1494	101	non-priority SNPs
5	rs2084129	66046529	3.028e-06	0.1524	102	0.1494	102	non-priority SNPs
2	rs12472555	162816728	3.037e-06	0.1524	103	0.1494	103	non-priority SNPs
11	rs7948373	28413082	3.05e-06	0.1524	104	0.1494	104	non-priority SNPs
12	rs10878283	65851171	3.061e-06	0.1524	105	0.1494	105	non-priority SNPs
11	rs6484373	28526247	3.084e-06	0.1524	106	0.1494	106	non-priority SNPs
11	rs10835314	28383960	3.088e-06	0.1524	107	0.1494	107	non-priority SNPs
11	rs10835323	28422109	3.098e-06	0.1524	108	0.1494	108	non-priority SNPs
11	rs4923531	28401860	3.11e-06	0.1524	109	0.1494	109	non-priority SNPs
11	rs10835351	28530944	3.115e-06	0.1524	110	0.1494	110	non-priority SNPs
11	rs4923544	28565174	3.128e-06	0.1524	111	0.1494	111	non-priority SNPs
5	rs11740234	66099359	3.129e-06	0.1524	112	0.1494	112	non-priority SNPs
11	rs7944588	28528440	3.142e-06	0.1524	113	0.1494	113	non-priority SNPs
11	rs7944587	28528438	3.142e-06	0.1524	114	0.1494	114	non-priority SNPs
11	rs61889192	28528608	3.148e-06	0.1524	115	0.1494	115	non-priority SNPs
11	rs10835357	28567636	3.181e-06	0.1524	116	0.1494	116	non-priority SNPs
11	rs11030372	28563944	3.21e-06	0.1524	117	0.1494	117	non-priority SNPs
11	rs11030371	28563532	3.215e-06	0.1524	118	0.1494	118	non-priority SNPs
11	rs4922803	28399558	3.218e-06	0.1524	119	0.1494	119	non-priority SNPs
11	rs11605699	28562521	3.22e-06	0.1524	120	0.1494	120	non-priority SNPs
11	rs10835356	28565801	3.221e-06	0.1524	121	0.1494	121	non-priority SNPs
11	rs1838059	28566616	3.222e-06	0.1524	122	0.1494	122	non-priority SNPs
11	rs11030358	28534064	3.228e-06	0.1524	123	0.1494	123	non-priority SNPs
11	rs11030368	28559341	3.233e-06	0.1524	124	0.1494	124	non-priority SNPs
11	rs2007527	28512834	3.237e-06	0.1524	125	0.1494	125	non-priority SNPs
11	rs11030374	28568413	3.241e-06	0.1524	126	0.1494	126	non-priority SNPs
11	rs9645635	28559995	3.264e-06	0.1524	127	0.1494	127	non-priority SNPs
11	rs4465354	28534233	3.265e-06	0.1524	128	0.1494	128	non-priority SNPs
11	rs11030370	28562244	3.266e-06	0.1524	129	0.1494	129	non-priority SNPs
11	rs7944721	28537505	3.273e-06	0.1524	130	0.1494	130	non-priority SNPs
11	rs4489727	28516078	3.327e-06	0.1524	131	0.1494	131	non-priority SNPs
11	rs12360793	28384757	3.332e-06	0.1524	132	0.1494	132	non-priority SNPs
11	rs6484375	28573675	3.335e-06	0.1524	133	0.1494	133	non-priority SNPs
11	rs10767726	28516369	3.355e-06	0.1524	134	0.1494	134	non-priority SNPs
11	rs1074267	28529506	3.373e-06	0.1524	135	0.1494	135	non-priority SNPs
11	rs7126224	28439406	3.419e-06	0.1524	136	0.1494	136	non-priority SNPs
11	rs10835349	28523376	3.427e-06	0.1524	137	0.1494	137	non-priority SNPs
2	rs116621170	55490139	3.449e-06	0.1524	138	0.1494	138	non-priority SNPs
11	rs10835347	28516942	3.453e-06	0.1524	139	0.1494	139	non-priority SNPs
11	rs11030376	28574639	3.497e-06	0.1524	140	0.1494	140	non-priority SNPs
11	rs11030367	28557129	3.501e-06	0.1524	141	0.1494	141	non-priority SNPs
11	rs17653807	28558304	3.513e-06	0.1524	142	0.1494	142	non-priority SNPs
11	rs10767722	28421185	3.52e-06	0.1524	143	0.1494	143	non-priority SNPs
11	rs7931194	28421542	3.529e-06	0.1524	144	0.1494	144	non-priority SNPs
11	rs7480281	28555667	3.54e-06	0.1524	145	0.1494	145	non-priority SNPs
11	rs10835350	28523385	3.547e-06	0.1524	146	0.1494	146	non-priority SNPs
11	rs12365038	28523459	3.553e-06	0.1524	147	0.1494	147	non-priority SNPs
11	rs34894163	28556277	3.559e-06	0.1524	148	0.1494	148	non-priority SNPs
11	rs4923532	28401900	3.561e-06	0.1524	149	0.1494	149	non-priority SNPs
2	rs4664442	162828001	3.578e-06	0.1524	150	0.1494	150	non-priority SNPs
6	rs16874892	14270739	3.598e-06	0.1524	151	0.1494	151	non-priority SNPs
11	rs11030377	28576651	3.598e-06	0.1524	152	0.1494	152	non-priority SNPs
11	rs9645613	28559464	3.601e-06	0.1524	153	0.1494	153	non-priority SNPs
11	rs4922805	28543098	3.602e-06	0.1524	154	0.1494	154	non-priority SNPs
12	rs7979584	65864251	3.623e-06	0.1524	155	0.1494	155	non-priority SNPs
11	rs4417256	28497639	3.662e-06	0.1524	156	0.1494	156	non-priority SNPs
12	rs1344945	65675628	3.684e-06	0.1524	157	0.1494	157	non-priority SNPs
11	rs11030354	28525124	3.704e-06	0.1524	158	0.1494	158	non-priority SNPs
11	rs1838061	28546150	3.74e-06	0.1524	159	0.1494	159	non-priority SNPs
11	rs17574195	28491733	3.863e-06	0.1524	160	0.1494	160	non-priority SNPs
11	rs7104616	28420524	3.883e-06	0.1524	161	0.1494	161	non-priority SNPs
11	rs7108518	28481593	3.902e-06	0.1524	162	0.1494	162	non-priority SNPs
11	rs7123683	28489926	3.907e-06	0.1524	163	0.1494	163	non-priority SNPs
11	rs10835353	28547534	3.92e-06	0.1524	164	0.1494	164	non-priority SNPs
11	rs10835354	28547545	3.935e-06	0.1524	165	0.1494	165	non-priority SNPs
11	rs17574853	28520346	3.955e-06	0.1524	166	0.1494	166	non-priority SNPs
11	rs10835355	28547658	3.966e-06	0.1524	167	0.1494	167	non-priority SNPs
12	rs12582039	65681936	3.969e-06	0.1524	168	0.1494	168	non-priority SNPs
11	rs990845	28548229	4.007e-06	0.1524	169	0.1494	169	non-priority SNPs
11	rs10835336	28462976	4.032e-06	0.1524	170	0.1494	170	non-priority SNPs
11	rs11030334	28463726	4.041e-06	0.1524	171	0.1494	171	non-priority SNPs
11	rs990846	28548408	4.078e-06	0.1524	172	0.1494	172	non-priority SNPs
11	rs7118730	28478785	4.087e-06	0.1524	173	0.1494	173	non-priority SNPs
11	rs7103868	28478402	4.087e-06	0.1524	174	0.1494	174	non-priority SNPs
11	rs4923541	28479535	4.098e-06	0.1524	175	0.1494	175	non-priority SNPs
11	rs11603115	28482399	4.115e-06	0.1524	176	0.1494	176	non-priority SNPs
11	rs453084	79594256	4.119e-06	0.1524	177	0.1494	177	non-priority SNPs
12	rs10878265	65759885	1.167e-06	0.1524	50	0.1494	50	non-priority SNPs
8	rs74597467	124108618	1.249e-06	0.1524	51	0.1494	51	non-priority SNPs
12	rs112339051	117348968	1.256e-06	0.1524	52	0.1494	52	non-priority SNPs
11	rs11030310	28405552	1.281e-06	0.1524	53	0.1494	53	non-priority SNPs
11	rs11030324	28431370	1.282e-06	0.1524	54	0.1494	54	non-priority SNPs
11	rs7124325	28399978	1.322e-06	0.1524	55	0.1494	55	non-priority SNPs
12	rs7306113	65855476	1.34e-06	0.1524	56	0.1494	56	non-priority SNPs
5	rs2289881	66084260	1.355e-06	0.1524	57	0.1494	57	non-priority SNPs
11	rs10835313	28380561	1.363e-06	0.1524	58	0.1494	58	non-priority SNPs
11	rs11030300	28392940	1.44e-06	0.1524	59	0.1494	59	non-priority SNPs
11	rs34470137	28414157	1.506e-06	0.1524	60	0.1494	60	non-priority SNPs
2	rs2287509	162854908	1.508e-06	0.1524	61	0.1494	61	non-priority SNPs
11	rs4923533	28416351	1.521e-06	0.1524	62	0.1494	62	non-priority SNPs
11	rs7112646	28394636	1.538e-06	0.1524	63	0.1494	63	non-priority SNPs
12	rs6581636	65849797	1.56e-06	0.1524	64	0.1494	64	non-priority SNPs
5	rs895376	66033805	1.577e-06	0.1524	65	0.1494	65	non-priority SNPs
12	rs6581639	65854114	1.582e-06	0.1524	66	0.1494	66	non-priority SNPs
5	rs4699891	66038209	1.764e-06	0.1524	67	0.1494	67	non-priority SNPs
12	rs4762076	65666134	1.937e-06	0.1524	68	0.1494	68	non-priority SNPs
11	rs7129135	28398034	1.95e-06	0.1524	69	0.1494	69	non-priority SNPs
2	rs6707646	162808640	2.018e-06	0.1524	70	0.1494	70	non-priority SNPs
11	rs10767719	28407967	2.02e-06	0.1524	71	0.1494	71	non-priority SNPs
11	rs7947147	28425239	2.028e-06	0.1524	72	0.1494	72	non-priority SNPs
2	rs2909457	162845855	2.116e-06	0.1524	73	0.1494	73	non-priority SNPs
11	rs11030316	28409010	2.128e-06	0.1524	74	0.1494	74	non-priority SNPs
11	rs11030309	28403292	2.224e-06	0.1524	75	0.1494	75	non-priority SNPs
11	rs12577283	28511596	2.228e-06	0.1524	76	0.1494	76	non-priority SNPs
11	rs11030323	28421065	2.244e-06	0.1524	77	0.1494	77	non-priority SNPs
11	rs1596297	28575986	2.26e-06	0.1524	78	0.1494	78	non-priority SNPs
11	rs11030308	28403169	2.28e-06	0.1524	79	0.1494	79	non-priority SNPs
2	rs7604885	162806408	2.298e-06	0.1524	80	0.1494	80	non-priority SNPs
11	rs2582905	28510100	2.417e-06	0.1524	81	0.1494	81	non-priority SNPs
11	rs4923536	28422496	2.42e-06	0.1524	82	0.1494	82	non-priority SNPs
2	rs7580486	162810159	2.461e-06	0.1524	83	0.1494	83	non-priority SNPs
11	rs7931626	28421841	2.537e-06	0.1524	84	0.1494	84	non-priority SNPs
11	rs4923534	28416425	2.576e-06	0.1524	85	0.1494	85	non-priority SNPs
11	rs6484371	28438811	2.581e-06	0.1524	87	0.1494	86	non-priority SNPs
10	rs12784431	135037575	2.581e-06	0.1524	86	0.1494	87	non-priority SNPs
11	rs7129440	28398114	2.755e-06	0.1524	88	0.1494	88	non-priority SNPs
11	rs7129166	28398139	2.758e-06	0.1524	89	0.1494	89	non-priority SNPs
11	rs11030330	28448117	2.763e-06	0.1524	90	0.1494	90	non-priority SNPs
2	rs4500960	162818621	2.772e-06	0.1524	91	0.1494	91	non-priority SNPs
6	rs78587286	14266689	2.867e-06	0.1524	92	0.1494	92	non-priority SNPs
11	rs11030297	28386180	2.873e-06	0.1524	93	0.1494	93	non-priority SNPs
11	rs10835316	28386699	2.891e-06	0.1524	94	0.1494	94	non-priority SNPs
11	rs6484367	28387459	2.904e-06	0.1524	95	0.1494	95	non-priority SNPs
11	rs7108101	28568914	2.935e-06	0.1524	97	0.1494	96	non-priority SNPs
10	rs11597218	135038088	2.935e-06	0.1524	96	0.1494	97	non-priority SNPs
10	rs11597199	135037981	2.94e-06	0.1524	98	0.1494	98	non-priority SNPs
11	rs10835322	28414391	2.952e-06	0.1524	99	0.1494	99	non-priority SNPs
11	rs4598653	28549266	4.175e-06	0.1536	178	0.1506	178	non-priority SNPs
11	rs11030295	28382374	4.266e-06	0.156	179	0.153	179	non-priority SNPs
11	rs10501099	28537265	4.389e-06	0.1596	180	0.1566	180	non-priority SNPs
12	rs11612273	65707858	4.457e-06	0.1604	181	0.1573	181	non-priority SNPs
5	rs11750177	66099352	4.46e-06	0.1604	182	0.1573	182	non-priority SNPs
12	rs17824630	65717061	4.494e-06	0.1604	183	0.1573	183	non-priority SNPs
5	rs7736147	66104174	4.509e-06	0.1604	184	0.1573	184	non-priority SNPs
20	rs6060507	34198334	4.59e-06	0.1618	185	0.1587	185	non-priority SNPs
11	rs1811450	28500993	4.599e-06	0.1618	186	0.1587	186	non-priority SNPs
20	rs6060504	34197619	4.622e-06	0.1618	187	0.1587	187	non-priority SNPs
11	rs12788184	28389866	4.769e-06	0.1661	188	0.1629	188	non-priority SNPs
11	rs10835335	28462815	4.822e-06	0.167	189	0.1638	189	non-priority SNPs
5	rs7704890	66115575	5.156e-06	0.1774	190	0.1739	190	non-priority SNPs
11	rs17653348	28539304	5.185e-06	0.1774	191	0.1739	191	non-priority SNPs
2	rs2970932	162858200	5.211e-06	0.1774	192	0.1739	192	non-priority SNPs
11	rs35347860	28539394	5.229e-06	0.1774	193	0.1739	193	non-priority SNPs
5	rs34257018	66080929	5.261e-06	0.1775	194	0.1741	194	non-priority SNPs
11	rs11030331	28450208	5.397e-06	0.1812	195	0.1777	195	non-priority SNPs
12	rs10878285	65874288	5.508e-06	0.184	196	0.1804	196	non-priority SNPs
5	rs11739093	66110768	5.581e-06	0.1855	197	0.1819	197	non-priority SNPs
11	rs10835325	28445390	5.712e-06	0.1886	198	0.185	198	non-priority SNPs
11	rs2582904	28506048	5.734e-06	0.1886	199	0.185	199	non-priority SNPs
11	rs7935201	28547743	5.803e-06	0.19	200	0.1863	200	non-priority SNPs
11	rs10835341	28481834	5.896e-06	0.1903	201	0.1866	201	non-priority SNPs
12	rs11614220	65668987	6.007e-06	0.1903	202	0.1866	202	non-priority SNPs
2	rs2970933	162854276	6.017e-06	0.1903	203	0.1866	203	non-priority SNPs
11	rs10835327	28445687	6.09e-06	0.1903	204	0.1866	204	non-priority SNPs
5	rs4700164	66114682	6.109e-06	0.1903	205	0.1866	205	non-priority SNPs
11	rs7931948	28446290	6.136e-06	0.1903	206	0.1866	206	non-priority SNPs
11	rs10835328	28445710	6.14e-06	0.1903	207	0.1866	207	non-priority SNPs
11	rs11030328	28447142	6.237e-06	0.1903	208	0.1866	208	non-priority SNPs
11	rs11030332	28450798	6.251e-06	0.1903	209	0.1866	209	non-priority SNPs
11	rs10835332	28449247	6.258e-06	0.1903	210	0.1866	210	non-priority SNPs
20	rs11698601	34205035	6.303e-06	0.1903	211	0.1866	211	non-priority SNPs
12	rs7956325	65882981	6.357e-06	0.1903	212	0.1866	212	non-priority SNPs
10	rs4357613	135045512	6.366e-06	0.1903	213	0.1866	213	non-priority SNPs
11	rs7947030	28455268	6.372e-06	0.1903	214	0.1866	214	non-priority SNPs
11	rs4543974	28455794	6.392e-06	0.1903	215	0.1866	215	non-priority SNPs
11	rs7932458	28446722	6.418e-06	0.1903	216	0.1866	216	non-priority SNPs
12	rs7313055	65667847	6.499e-06	0.1903	217	0.1866	217	non-priority SNPs
11	rs4244535	28457737	6.511e-06	0.1903	218	0.1866	218	non-priority SNPs
12	rs10784445	65666390	6.71e-06	0.1903	219	0.1866	219	non-priority SNPs
11	rs17573971	28487807	6.733e-06	0.1903	220	0.1866	220	non-priority SNPs
11	rs1443127	28483632	6.755e-06	0.1903	221	0.1866	221	non-priority SNPs
11	rs4547081	28486224	6.774e-06	0.1903	222	0.1866	222	non-priority SNPs
11	rs12361005	28485403	6.788e-06	0.1903	223	0.1866	223	non-priority SNPs
11	rs10742195	28485008	6.815e-06	0.1903	224	0.1866	224	non-priority SNPs
11	rs7947768	28455860	6.896e-06	0.1903	225	0.1866	225	non-priority SNPs
11	rs2582900	28491489	6.942e-06	0.1903	226	0.1866	226	non-priority SNPs
12	rs79623590	65670481	7.008e-06	0.1903	227	0.1866	227	non-priority SNPs
11	rs7111851	28464705	7.011e-06	0.1903	228	0.1866	228	non-priority SNPs
11	rs7130471	28456861	7.019e-06	0.1903	229	0.1866	229	non-priority SNPs
11	rs12274444	28480059	7.035e-06	0.1903	230	0.1866	230	non-priority SNPs
11	rs2002304	28480550	7.038e-06	0.1903	231	0.1866	231	non-priority SNPs
11	rs11030341	28473301	7.038e-06	0.1903	232	0.1866	232	non-priority SNPs
11	rs7127278	28473539	7.041e-06	0.1903	233	0.1866	233	non-priority SNPs
11	rs7127321	28473690	7.043e-06	0.1903	235	0.1866	234	non-priority SNPs
11	rs7107532	28480924	7.043e-06	0.1903	234	0.1866	235	non-priority SNPs
11	rs7130732	28473966	7.044e-06	0.1903	236	0.1866	236	non-priority SNPs
11	rs6484372	28467517	7.046e-06	0.1903	237	0.1866	237	non-priority SNPs
12	rs11175709	65665574	7.061e-06	0.1903	238	0.1866	238	non-priority SNPs
11	rs11030339	28470321	7.072e-06	0.1903	239	0.1866	239	non-priority SNPs
12	rs10784465	65882536	7.074e-06	0.1903	240	0.1866	240	non-priority SNPs
11	rs10767725	28472710	7.074e-06	0.1903	241	0.1866	241	non-priority SNPs
11	rs10835342	28482783	7.083e-06	0.1903	242	0.1866	242	non-priority SNPs
11	rs7105555	28475406	7.084e-06	0.1903	243	0.1866	243	non-priority SNPs
11	rs11030344	28476993	7.093e-06	0.1903	244	0.1866	244	non-priority SNPs
11	rs7945266	28459977	7.139e-06	0.1905	245	0.1869	245	non-priority SNPs
11	rs10835339	28473392	7.163e-06	0.1905	246	0.1869	246	non-priority SNPs
12	rs1472259	65913960	7.223e-06	0.1905	247	0.1869	247	non-priority SNPs
4	rs1874345	90430568	7.263e-06	0.1905	248	0.1869	248	non-priority SNPs
20	rs761827	34207897	7.298e-06	0.1905	249	0.1869	249	non-priority SNPs
12	rs10878282	65850543	7.307e-06	0.1905	250	0.1869	250	non-priority SNPs
12	rs12579853	65683072	7.309e-06	0.1905	251	0.1869	251	non-priority SNPs
2	rs2042069	162869670	7.334e-06	0.1905	252	0.1869	252	non-priority SNPs
11	rs1584035	28499603	7.555e-06	0.1955	253	0.1917	253	non-priority SNPs
5	rs13156837	66122328	7.623e-06	0.1962	254	0.1924	254	non-priority SNPs
12	rs61921474	65710655	7.641e-06	0.1962	255	0.1924	255	non-priority SNPs
12	rs11175770	65851829	7.694e-06	0.1968	256	0.193	256	non-priority SNPs
11	rs11030345	28485116	7.839e-06	0.1997	257	0.1958	257	non-priority SNPs
12	rs7963025	65844546	7.984e-06	0.2025	258	0.1986	258	non-priority SNPs
12	rs35621308	65656484	8.012e-06	0.2025	259	0.1986	259	non-priority SNPs
12	rs10878281	65845000	8.211e-06	0.2068	260	0.2028	260	non-priority SNPs

## Sheet: lipid metabolic process
Table S4e. SNPs within 20% sFDR which do not fall within the domain of lipid metabolic process
chromosome	snp	position	p_value	q_FDR	r_FDR	q_SFDR	r_SFDR	prior_group
12	rs77956314	117323367	9.331e-11	0.0002	1	0.0002	1	non-priority SNPs
12	rs75337356	117337254	6.248e-10	0.0002	10	0.0002	10	non-priority SNPs
12	rs112608342	117332597	6.372e-10	0.0002	11	0.0002	11	non-priority SNPs
12	rs12302173	117338504	6.586e-10	0.0002	12	0.0002	12	non-priority SNPs
12	rs12313220	117332881	6.623e-10	0.0002	13	0.0002	13	non-priority SNPs
12	rs7294919	117327592	6.682e-10	0.0002	14	0.0002	14	non-priority SNPs
12	rs7305705	117327651	6.708e-10	0.0002	15	0.0002	15	non-priority SNPs
12	rs7132910	117320658	6.728e-10	0.0002	16	0.0002	16	non-priority SNPs
12	rs113315762	117337237	6.759e-10	0.0002	17	0.0002	17	non-priority SNPs
12	rs7315280	117320938	6.822e-10	0.0002	18	0.0002	18	non-priority SNPs
12	rs7132339	117335912	6.928e-10	0.0002	19	0.0002	19	non-priority SNPs
12	rs113205216	117326943	1.403e-10	0.0002	2	0.0002	2	non-priority SNPs
12	rs11068224	117324967	1.433e-10	0.0002	3	0.0002	3	non-priority SNPs
12	rs113179672	117327241	1.493e-10	0.0002	4	0.0002	4	non-priority SNPs
12	rs7137149	117321662	2.88e-10	0.0002	5	0.0002	5	non-priority SNPs
12	rs61921502	65832468	2.918e-10	0.0002	6	0.0002	6	non-priority SNPs
12	rs146607495	117319202	5.227e-10	0.0002	7	0.0002	7	non-priority SNPs
12	rs12311895	117326927	5.913e-10	0.0002	8	0.0002	8	non-priority SNPs
12	rs78666825	117337154	6.153e-10	0.0002	9	0.0002	9	non-priority SNPs
12	rs113844630	117337103	7.88e-10	0.0003	20	0.0003	20	non-priority SNPs
12	rs10850728	117330483	8.616e-10	0.0003	21	0.0003	21	non-priority SNPs
12	rs11836634	117330844	9.217e-10	0.0003	22	0.0003	22	non-priority SNPs
12	rs111865233	117332156	1.709e-09	0.0005	23	0.0005	23	non-priority SNPs
12	rs12320925	117337101	1.774e-09	0.0005	24	0.0005	24	non-priority SNPs
12	rs76845667	117334487	5.043e-09	0.0013	25	0.0013	25	non-priority SNPs
12	rs7131959	117335615	5.334e-09	0.0013	26	0.0013	26	non-priority SNPs
12	rs7133290	117335944	5.407e-09	0.0013	27	0.0013	27	non-priority SNPs
12	rs79487293	65905126	2.438e-08	0.0057	28	0.0057	28	non-priority SNPs
12	rs117692586	117463770	5.5e-08	0.0124	29	0.0123	29	non-priority SNPs
12	rs716654	65869471	5.942e-08	0.013	30	0.0129	30	non-priority SNPs
12	rs1142467	65858214	6.324e-08	0.0133	31	0.0132	31	non-priority SNPs
12	rs1826664	65822140	6.507e-08	0.0133	32	0.0132	32	non-priority SNPs
12	rs73123652	65874956	8.379e-08	0.0166	33	0.0165	33	non-priority SNPs
12	rs61921499	65797275	1.182e-07	0.0226	34	0.0224	34	non-priority SNPs
12	rs11611334	65766282	1.209e-07	0.0226	35	0.0224	35	non-priority SNPs
12	rs17178139	65765944	1.437e-07	0.0261	36	0.0259	36	non-priority SNPs
12	rs17765551	65776840	1.528e-07	0.0268	37	0.0266	37	non-priority SNPs
12	rs56675568	65769841	1.568e-07	0.0268	38	0.0266	38	non-priority SNPs
12	rs11615101	65770783	1.597e-07	0.0268	39	0.0266	39	non-priority SNPs
12	rs73220476	117287112	1.662e-07	0.0272	40	0.027	40	non-priority SNPs
12	rs17178006	65718299	2.535e-07	0.0405	41	0.0401	41	non-priority SNPs
12	rs1370938	65754242	2.616e-07	0.0408	42	0.0404	42	non-priority SNPs
2	rs2268894	162856148	2.915e-07	0.0444	43	0.044	43	non-priority SNPs
12	rs117425351	117409752	3.474e-07	0.0517	44	0.0513	44	non-priority SNPs
12	rs118025365	117477082	3.996e-07	0.0581	45	0.0576	45	non-priority SNPs
12	rs117924143	117440958	4.258e-07	0.0606	46	0.0601	46	non-priority SNPs
12	rs117831534	117506632	4.914e-07	0.0684	47	0.0679	47	non-priority SNPs
11	rs7396827	28577867	7.275e-07	0.0992	48	0.0984	48	non-priority SNPs
11	rs7111968	28394024	9.542e-07	0.1275	49	0.1264	49	non-priority SNPs
11	rs10835321	28414268	2.958e-06	0.1524	100	0.1511	100	non-priority SNPs
11	rs4923535	28416646	3.006e-06	0.1524	101	0.1511	101	non-priority SNPs
5	rs2084129	66046529	3.028e-06	0.1524	102	0.1511	102	non-priority SNPs
2	rs12472555	162816728	3.037e-06	0.1524	103	0.1511	103	non-priority SNPs
11	rs7948373	28413082	3.05e-06	0.1524	104	0.1511	104	non-priority SNPs
12	rs10878283	65851171	3.061e-06	0.1524	105	0.1511	105	non-priority SNPs
11	rs6484373	28526247	3.084e-06	0.1524	106	0.1511	106	non-priority SNPs
11	rs10835314	28383960	3.088e-06	0.1524	107	0.1511	107	non-priority SNPs
11	rs10835323	28422109	3.098e-06	0.1524	108	0.1511	108	non-priority SNPs
11	rs4923531	28401860	3.11e-06	0.1524	109	0.1511	109	non-priority SNPs
11	rs10835351	28530944	3.115e-06	0.1524	110	0.1511	110	non-priority SNPs
11	rs4923544	28565174	3.128e-06	0.1524	111	0.1511	111	non-priority SNPs
5	rs11740234	66099359	3.129e-06	0.1524	112	0.1511	112	non-priority SNPs
11	rs7944588	28528440	3.142e-06	0.1524	113	0.1511	113	non-priority SNPs
11	rs7944587	28528438	3.142e-06	0.1524	114	0.1511	114	non-priority SNPs
11	rs61889192	28528608	3.148e-06	0.1524	115	0.1511	115	non-priority SNPs
11	rs10835357	28567636	3.181e-06	0.1524	116	0.1511	116	non-priority SNPs
11	rs11030372	28563944	3.21e-06	0.1524	117	0.1511	117	non-priority SNPs
11	rs11030371	28563532	3.215e-06	0.1524	118	0.1511	118	non-priority SNPs
11	rs4922803	28399558	3.218e-06	0.1524	119	0.1511	119	non-priority SNPs
11	rs11605699	28562521	3.22e-06	0.1524	120	0.1511	120	non-priority SNPs
11	rs10835356	28565801	3.221e-06	0.1524	121	0.1511	121	non-priority SNPs
11	rs1838059	28566616	3.222e-06	0.1524	122	0.1511	122	non-priority SNPs
11	rs11030358	28534064	3.228e-06	0.1524	123	0.1511	123	non-priority SNPs
11	rs11030368	28559341	3.233e-06	0.1524	124	0.1511	124	non-priority SNPs
11	rs2007527	28512834	3.237e-06	0.1524	125	0.1511	125	non-priority SNPs
11	rs11030374	28568413	3.241e-06	0.1524	126	0.1511	126	non-priority SNPs
11	rs9645635	28559995	3.264e-06	0.1524	127	0.1511	127	non-priority SNPs
11	rs4465354	28534233	3.265e-06	0.1524	128	0.1511	128	non-priority SNPs
11	rs11030370	28562244	3.266e-06	0.1524	129	0.1511	129	non-priority SNPs
11	rs7944721	28537505	3.273e-06	0.1524	130	0.1511	130	non-priority SNPs
11	rs4489727	28516078	3.327e-06	0.1524	131	0.1511	131	non-priority SNPs
11	rs12360793	28384757	3.332e-06	0.1524	132	0.1511	132	non-priority SNPs
11	rs6484375	28573675	3.335e-06	0.1524	133	0.1511	133	non-priority SNPs
11	rs10767726	28516369	3.355e-06	0.1524	134	0.1511	134	non-priority SNPs
11	rs1074267	28529506	3.373e-06	0.1524	135	0.1511	135	non-priority SNPs
11	rs7126224	28439406	3.419e-06	0.1524	136	0.1511	136	non-priority SNPs
11	rs10835349	28523376	3.427e-06	0.1524	137	0.1511	137	non-priority SNPs
2	rs116621170	55490139	3.449e-06	0.1524	138	0.1511	138	non-priority SNPs
11	rs10835347	28516942	3.453e-06	0.1524	139	0.1511	139	non-priority SNPs
11	rs11030376	28574639	3.497e-06	0.1524	140	0.1511	140	non-priority SNPs
11	rs11030367	28557129	3.501e-06	0.1524	141	0.1511	141	non-priority SNPs
11	rs17653807	28558304	3.513e-06	0.1524	142	0.1511	142	non-priority SNPs
11	rs10767722	28421185	3.52e-06	0.1524	143	0.1511	143	non-priority SNPs
11	rs7931194	28421542	3.529e-06	0.1524	144	0.1511	144	non-priority SNPs
11	rs7480281	28555667	3.54e-06	0.1524	145	0.1511	145	non-priority SNPs
11	rs10835350	28523385	3.547e-06	0.1524	146	0.1511	146	non-priority SNPs
11	rs12365038	28523459	3.553e-06	0.1524	147	0.1511	147	non-priority SNPs
11	rs34894163	28556277	3.559e-06	0.1524	148	0.1511	148	non-priority SNPs
11	rs4923532	28401900	3.561e-06	0.1524	149	0.1511	149	non-priority SNPs
2	rs4664442	162828001	3.578e-06	0.1524	150	0.1511	150	non-priority SNPs
6	rs16874892	14270739	3.598e-06	0.1524	151	0.1511	151	non-priority SNPs
11	rs11030377	28576651	3.598e-06	0.1524	152	0.1511	152	non-priority SNPs
11	rs9645613	28559464	3.601e-06	0.1524	153	0.1511	153	non-priority SNPs
11	rs4922805	28543098	3.602e-06	0.1524	154	0.1511	154	non-priority SNPs
12	rs7979584	65864251	3.623e-06	0.1524	155	0.1511	155	non-priority SNPs
11	rs4417256	28497639	3.662e-06	0.1524	156	0.1511	156	non-priority SNPs
12	rs1344945	65675628	3.684e-06	0.1524	157	0.1511	157	non-priority SNPs
11	rs11030354	28525124	3.704e-06	0.1524	158	0.1511	158	non-priority SNPs
11	rs1838061	28546150	3.74e-06	0.1524	159	0.1511	159	non-priority SNPs
11	rs17574195	28491733	3.863e-06	0.1524	160	0.1511	160	non-priority SNPs
11	rs7104616	28420524	3.883e-06	0.1524	161	0.1511	161	non-priority SNPs
11	rs7108518	28481593	3.902e-06	0.1524	162	0.1511	162	non-priority SNPs
11	rs7123683	28489926	3.907e-06	0.1524	163	0.1511	163	non-priority SNPs
11	rs10835353	28547534	3.92e-06	0.1524	164	0.1511	164	non-priority SNPs
11	rs10835354	28547545	3.935e-06	0.1524	165	0.1511	165	non-priority SNPs
11	rs17574853	28520346	3.955e-06	0.1524	166	0.1511	166	non-priority SNPs
11	rs10835355	28547658	3.966e-06	0.1524	167	0.1511	167	non-priority SNPs
12	rs12582039	65681936	3.969e-06	0.1524	168	0.1511	168	non-priority SNPs
11	rs990845	28548229	4.007e-06	0.1524	169	0.1511	169	non-priority SNPs
11	rs10835336	28462976	4.032e-06	0.1524	170	0.1511	170	non-priority SNPs
11	rs11030334	28463726	4.041e-06	0.1524	171	0.1511	171	non-priority SNPs
11	rs990846	28548408	4.078e-06	0.1524	172	0.1511	172	non-priority SNPs
11	rs7118730	28478785	4.087e-06	0.1524	173	0.1511	173	non-priority SNPs
11	rs7103868	28478402	4.087e-06	0.1524	174	0.1511	174	non-priority SNPs
11	rs4923541	28479535	4.098e-06	0.1524	175	0.1511	175	non-priority SNPs
11	rs11603115	28482399	4.115e-06	0.1524	176	0.1511	176	non-priority SNPs
11	rs453084	79594256	4.119e-06	0.1524	177	0.1511	177	non-priority SNPs
12	rs10878265	65759885	1.167e-06	0.1524	50	0.1511	50	non-priority SNPs
8	rs74597467	124108618	1.249e-06	0.1524	51	0.1511	51	non-priority SNPs
12	rs112339051	117348968	1.256e-06	0.1524	52	0.1511	52	non-priority SNPs
11	rs11030310	28405552	1.281e-06	0.1524	53	0.1511	53	non-priority SNPs
11	rs11030324	28431370	1.282e-06	0.1524	54	0.1511	54	non-priority SNPs
11	rs7124325	28399978	1.322e-06	0.1524	55	0.1511	55	non-priority SNPs
12	rs7306113	65855476	1.34e-06	0.1524	56	0.1511	56	non-priority SNPs
5	rs2289881	66084260	1.355e-06	0.1524	57	0.1511	57	non-priority SNPs
11	rs10835313	28380561	1.363e-06	0.1524	58	0.1511	58	non-priority SNPs
11	rs11030300	28392940	1.44e-06	0.1524	59	0.1511	59	non-priority SNPs
11	rs34470137	28414157	1.506e-06	0.1524	60	0.1511	60	non-priority SNPs
2	rs2287509	162854908	1.508e-06	0.1524	61	0.1511	61	non-priority SNPs
11	rs4923533	28416351	1.521e-06	0.1524	62	0.1511	62	non-priority SNPs
11	rs7112646	28394636	1.538e-06	0.1524	63	0.1511	63	non-priority SNPs
12	rs6581636	65849797	1.56e-06	0.1524	64	0.1511	64	non-priority SNPs
5	rs895376	66033805	1.577e-06	0.1524	65	0.1511	65	non-priority SNPs
12	rs6581639	65854114	1.582e-06	0.1524	66	0.1511	66	non-priority SNPs
5	rs4699891	66038209	1.764e-06	0.1524	67	0.1511	67	non-priority SNPs
12	rs4762076	65666134	1.937e-06	0.1524	68	0.1511	68	non-priority SNPs
11	rs7129135	28398034	1.95e-06	0.1524	69	0.1511	69	non-priority SNPs
2	rs6707646	162808640	2.018e-06	0.1524	70	0.1511	70	non-priority SNPs
11	rs10767719	28407967	2.02e-06	0.1524	71	0.1511	71	non-priority SNPs
11	rs7947147	28425239	2.028e-06	0.1524	72	0.1511	72	non-priority SNPs
2	rs2909457	162845855	2.116e-06	0.1524	73	0.1511	73	non-priority SNPs
11	rs11030316	28409010	2.128e-06	0.1524	74	0.1511	74	non-priority SNPs
11	rs11030309	28403292	2.224e-06	0.1524	75	0.1511	75	non-priority SNPs
11	rs12577283	28511596	2.228e-06	0.1524	76	0.1511	76	non-priority SNPs
11	rs11030323	28421065	2.244e-06	0.1524	77	0.1511	77	non-priority SNPs
11	rs1596297	28575986	2.26e-06	0.1524	78	0.1511	78	non-priority SNPs
11	rs11030308	28403169	2.28e-06	0.1524	79	0.1511	79	non-priority SNPs
2	rs7604885	162806408	2.298e-06	0.1524	80	0.1511	80	non-priority SNPs
11	rs2582905	28510100	2.417e-06	0.1524	81	0.1511	81	non-priority SNPs
11	rs4923536	28422496	2.42e-06	0.1524	82	0.1511	82	non-priority SNPs
2	rs7580486	162810159	2.461e-06	0.1524	83	0.1511	83	non-priority SNPs
11	rs7931626	28421841	2.537e-06	0.1524	84	0.1511	84	non-priority SNPs
11	rs4923534	28416425	2.576e-06	0.1524	85	0.1511	85	non-priority SNPs
11	rs6484371	28438811	2.581e-06	0.1524	87	0.1511	86	non-priority SNPs
10	rs12784431	135037575	2.581e-06	0.1524	86	0.1511	87	non-priority SNPs
11	rs7129440	28398114	2.755e-06	0.1524	88	0.1511	88	non-priority SNPs
11	rs7129166	28398139	2.758e-06	0.1524	89	0.1511	89	non-priority SNPs
11	rs11030330	28448117	2.763e-06	0.1524	90	0.1511	90	non-priority SNPs
2	rs4500960	162818621	2.772e-06	0.1524	91	0.1511	91	non-priority SNPs
6	rs78587286	14266689	2.867e-06	0.1524	92	0.1511	92	non-priority SNPs
11	rs11030297	28386180	2.873e-06	0.1524	93	0.1511	93	non-priority SNPs
11	rs10835316	28386699	2.891e-06	0.1524	94	0.1511	94	non-priority SNPs
11	rs6484367	28387459	2.904e-06	0.1524	95	0.1511	95	non-priority SNPs
11	rs7108101	28568914	2.935e-06	0.1524	97	0.1511	96	non-priority SNPs
10	rs11597218	135038088	2.935e-06	0.1524	96	0.1511	97	non-priority SNPs
10	rs11597199	135037981	2.94e-06	0.1524	98	0.1511	98	non-priority SNPs
11	rs10835322	28414391	2.952e-06	0.1524	99	0.1511	99	non-priority SNPs
11	rs4598653	28549266	4.175e-06	0.1536	178	0.1523	178	non-priority SNPs
11	rs11030295	28382374	4.266e-06	0.156	179	0.1547	179	non-priority SNPs
11	rs10501099	28537265	4.389e-06	0.1596	180	0.1583	180	non-priority SNPs
12	rs11612273	65707858	4.457e-06	0.1604	181	0.1591	181	non-priority SNPs
5	rs11750177	66099352	4.46e-06	0.1604	182	0.1591	182	non-priority SNPs
12	rs17824630	65717061	4.494e-06	0.1604	183	0.1591	183	non-priority SNPs
5	rs7736147	66104174	4.509e-06	0.1604	184	0.1591	184	non-priority SNPs
20	rs6060507	34198334	4.59e-06	0.1618	185	0.1604	185	non-priority SNPs
11	rs1811450	28500993	4.599e-06	0.1618	186	0.1604	186	non-priority SNPs
20	rs6060504	34197619	4.622e-06	0.1618	187	0.1604	187	non-priority SNPs
11	rs12788184	28389866	4.769e-06	0.1661	188	0.1647	188	non-priority SNPs
11	rs10835335	28462815	4.822e-06	0.167	189	0.1656	189	non-priority SNPs
5	rs7704890	66115575	5.156e-06	0.1774	190	0.1759	190	non-priority SNPs
11	rs17653348	28539304	5.185e-06	0.1774	191	0.1759	191	non-priority SNPs
2	rs2970932	162858200	5.211e-06	0.1774	192	0.1759	192	non-priority SNPs
11	rs35347860	28539394	5.229e-06	0.1774	193	0.1759	193	non-priority SNPs
5	rs34257018	66080929	5.261e-06	0.1775	194	0.176	194	non-priority SNPs
11	rs11030331	28450208	5.397e-06	0.1812	195	0.1797	195	non-priority SNPs
12	rs10878285	65874288	5.508e-06	0.184	196	0.1824	196	non-priority SNPs
5	rs11739093	66110768	5.581e-06	0.1855	197	0.1839	197	non-priority SNPs
11	rs10835325	28445390	5.712e-06	0.1886	198	0.187	198	non-priority SNPs
11	rs2582904	28506048	5.734e-06	0.1886	199	0.187	199	non-priority SNPs
11	rs7935201	28547743	5.803e-06	0.19	200	0.1883	200	non-priority SNPs
11	rs10835341	28481834	5.896e-06	0.1903	201	0.1887	201	non-priority SNPs
12	rs11614220	65668987	6.007e-06	0.1903	202	0.1887	202	non-priority SNPs
2	rs2970933	162854276	6.017e-06	0.1903	203	0.1887	203	non-priority SNPs
11	rs10835327	28445687	6.09e-06	0.1903	204	0.1887	204	non-priority SNPs
5	rs4700164	66114682	6.109e-06	0.1903	205	0.1887	205	non-priority SNPs
11	rs7931948	28446290	6.136e-06	0.1903	206	0.1887	206	non-priority SNPs
11	rs10835328	28445710	6.14e-06	0.1903	207	0.1887	207	non-priority SNPs
11	rs11030328	28447142	6.237e-06	0.1903	208	0.1887	208	non-priority SNPs
11	rs11030332	28450798	6.251e-06	0.1903	209	0.1887	209	non-priority SNPs
11	rs10835332	28449247	6.258e-06	0.1903	210	0.1887	210	non-priority SNPs
20	rs11698601	34205035	6.303e-06	0.1903	211	0.1887	211	non-priority SNPs
12	rs7956325	65882981	6.357e-06	0.1903	212	0.1887	212	non-priority SNPs
10	rs4357613	135045512	6.366e-06	0.1903	213	0.1887	213	non-priority SNPs
11	rs7947030	28455268	6.372e-06	0.1903	214	0.1887	214	non-priority SNPs
11	rs4543974	28455794	6.392e-06	0.1903	215	0.1887	215	non-priority SNPs
11	rs7932458	28446722	6.418e-06	0.1903	216	0.1887	216	non-priority SNPs
12	rs7313055	65667847	6.499e-06	0.1903	217	0.1887	217	non-priority SNPs
11	rs4244535	28457737	6.511e-06	0.1903	218	0.1887	218	non-priority SNPs
12	rs10784445	65666390	6.71e-06	0.1903	219	0.1887	219	non-priority SNPs
11	rs17573971	28487807	6.733e-06	0.1903	220	0.1887	220	non-priority SNPs
11	rs1443127	28483632	6.755e-06	0.1903	221	0.1887	221	non-priority SNPs
11	rs4547081	28486224	6.774e-06	0.1903	222	0.1887	222	non-priority SNPs
11	rs12361005	28485403	6.788e-06	0.1903	223	0.1887	223	non-priority SNPs
11	rs10742195	28485008	6.815e-06	0.1903	224	0.1887	224	non-priority SNPs
11	rs7947768	28455860	6.896e-06	0.1903	225	0.1887	225	non-priority SNPs
11	rs2582900	28491489	6.942e-06	0.1903	226	0.1887	226	non-priority SNPs
12	rs79623590	65670481	7.008e-06	0.1903	227	0.1887	227	non-priority SNPs
11	rs7111851	28464705	7.011e-06	0.1903	228	0.1887	228	non-priority SNPs
11	rs7130471	28456861	7.019e-06	0.1903	229	0.1887	229	non-priority SNPs
11	rs12274444	28480059	7.035e-06	0.1903	230	0.1887	230	non-priority SNPs
11	rs2002304	28480550	7.038e-06	0.1903	231	0.1887	231	non-priority SNPs
11	rs11030341	28473301	7.038e-06	0.1903	232	0.1887	232	non-priority SNPs
11	rs7127278	28473539	7.041e-06	0.1903	233	0.1887	233	non-priority SNPs
11	rs7127321	28473690	7.043e-06	0.1903	235	0.1887	234	non-priority SNPs
11	rs7107532	28480924	7.043e-06	0.1903	234	0.1887	235	non-priority SNPs
11	rs7130732	28473966	7.044e-06	0.1903	236	0.1887	236	non-priority SNPs
11	rs6484372	28467517	7.046e-06	0.1903	237	0.1887	237	non-priority SNPs
12	rs11175709	65665574	7.061e-06	0.1903	238	0.1887	238	non-priority SNPs
11	rs11030339	28470321	7.072e-06	0.1903	239	0.1887	239	non-priority SNPs
12	rs10784465	65882536	7.074e-06	0.1903	240	0.1887	240	non-priority SNPs
11	rs10767725	28472710	7.074e-06	0.1903	241	0.1887	241	non-priority SNPs
11	rs10835342	28482783	7.083e-06	0.1903	242	0.1887	242	non-priority SNPs
11	rs7105555	28475406	7.084e-06	0.1903	243	0.1887	243	non-priority SNPs
11	rs11030344	28476993	7.093e-06	0.1903	244	0.1887	244	non-priority SNPs
11	rs7945266	28459977	7.139e-06	0.1905	245	0.1889	245	non-priority SNPs
11	rs10835339	28473392	7.163e-06	0.1905	246	0.1889	246	non-priority SNPs
12	rs1472259	65913960	7.223e-06	0.1905	247	0.1889	247	non-priority SNPs
4	rs1874345	90430568	7.263e-06	0.1905	248	0.1889	248	non-priority SNPs
20	rs761827	34207897	7.298e-06	0.1905	249	0.1889	249	non-priority SNPs
12	rs10878282	65850543	7.307e-06	0.1905	250	0.1889	250	non-priority SNPs
12	rs12579853	65683072	7.309e-06	0.1905	251	0.1889	251	non-priority SNPs
2	rs2042069	162869670	7.334e-06	0.1905	252	0.1889	252	non-priority SNPs
11	rs1584035	28499603	7.555e-06	0.1955	253	0.1938	253	non-priority SNPs
5	rs13156837	66122328	7.623e-06	0.1962	254	0.1945	254	non-priority SNPs
12	rs61921474	65710655	7.641e-06	0.1962	255	0.1945	255	non-priority SNPs
12	rs11175770	65851829	7.694e-06	0.1968	256	0.1951	256	non-priority SNPs
11	rs11030345	28485116	7.839e-06	0.1997	257	0.198	257	non-priority SNPs
12	rs7963025	65844546	7.984e-06	0.2025	258	0.2008	258	non-priority SNPs
