# Supplementary material for: Gene Prioritization for Imaging Genetics Studies Using Gene Ontology and a Stratified False Discovery Rate Approach
Source: Front Neuroinform. 2016 Apr 7;10:14. doi: 10.3389/fninf.2016.00014 (PMC4823264; doi:10.3389/fninf.2016.00014)
Supplement: Supplementary file 5 [file Table5.XLSX]

## Sheet: Random2_seed_genes
Table S5a. Random2 seed gene list and common biological domains
Entrez_ID	Protein ID	Gene Symbol	signal transduction	cell differentiation	small molecule metabolic process	lipid metabolic process
154872	A4D0Y5	CG077
619189	A6NH21	SERC4				X
285382	A6NLC5	CC070
387733	A6NNB3	IFM5
644974	C9J202	AG1L2
8553	O14503	BHE40
23309	O75182	SIN3B			X	X
5096	P05166	PCCB			X	X
389384	P0C671	CF222
6517	P14672	GTR4		X	X
1160	P17540	KCRS			X
4908	P20783	NTF3	X	X	X
10965	P49753	ACOT2				X
9650	Q15390	MTFR1
50937	Q4KMG0	CDON	X	X
676	Q58F21	BRDT		X
127077	Q8NH01	O2T11	X
23424	Q8NHU6	TDRD7		X
2210	Q92637	FCGRB	X
390667	Q96A99	PTX4
55129	Q9NW15	ANO10
56650	Q9NY35	CLDN1
8605	Q9UP65	PA24C	X		X	X
9156	Q9UQ84	EXO1

## Sheet: signal transduction
Table S5b. SNPs within 20% sFDR which do not fall within the domain of signal transduction
chromosome	snp	position	p_value	q_FDR	r_FDR	q_SFDR	r_SFDR	prior_group
12	rs77956314	117323367	9.331e-11	0.0002	1	0.0002	1	non-priority SNPs
12	rs75337356	117337254	6.248e-10	0.0002	10	0.0002	10	non-priority SNPs
12	rs112608342	117332597	6.372e-10	0.0002	11	0.0002	11	non-priority SNPs
12	rs12302173	117338504	6.586e-10	0.0002	12	0.0002	12	non-priority SNPs
12	rs12313220	117332881	6.623e-10	0.0002	13	0.0002	13	non-priority SNPs
12	rs7294919	117327592	6.682e-10	0.0002	14	0.0002	14	non-priority SNPs
12	rs7305705	117327651	6.708e-10	0.0002	15	0.0002	15	non-priority SNPs
12	rs7132910	117320658	6.728e-10	0.0002	16	0.0002	16	non-priority SNPs
12	rs113315762	117337237	6.759e-10	0.0002	17	0.0002	17	non-priority SNPs
12	rs7315280	117320938	6.822e-10	0.0002	18	0.0002	18	non-priority SNPs
12	rs7132339	117335912	6.928e-10	0.0002	19	0.0002	19	non-priority SNPs
12	rs113205216	117326943	1.403e-10	0.0002	2	0.0002	2	non-priority SNPs
12	rs113844630	117337103	7.88e-10	0.0003	20	0.0002	20	non-priority SNPs
12	rs11068224	117324967	1.433e-10	0.0002	3	0.0002	3	non-priority SNPs
12	rs113179672	117327241	1.493e-10	0.0002	4	0.0002	4	non-priority SNPs
12	rs7137149	117321662	2.88e-10	0.0002	5	0.0002	5	non-priority SNPs
12	rs61921502	65832468	2.918e-10	0.0002	6	0.0002	6	non-priority SNPs
12	rs146607495	117319202	5.227e-10	0.0002	7	0.0002	7	non-priority SNPs
12	rs12311895	117326927	5.913e-10	0.0002	8	0.0002	8	non-priority SNPs
12	rs78666825	117337154	6.153e-10	0.0002	9	0.0002	9	non-priority SNPs
12	rs10850728	117330483	8.616e-10	0.0003	21	0.0003	21	non-priority SNPs
12	rs11836634	117330844	9.217e-10	0.0003	22	0.0003	22	non-priority SNPs
12	rs111865233	117332156	1.709e-09	0.0005	23	0.0005	23	non-priority SNPs
12	rs12320925	117337101	1.774e-09	0.0005	24	0.0005	24	non-priority SNPs
12	rs76845667	117334487	5.043e-09	0.0013	25	0.0012	25	non-priority SNPs
12	rs7131959	117335615	5.334e-09	0.0013	26	0.0012	26	non-priority SNPs
12	rs7133290	117335944	5.407e-09	0.0013	27	0.0012	27	non-priority SNPs
12	rs79487293	65905126	2.438e-08	0.0057	28	0.0054	28	non-priority SNPs
12	rs117692586	117463770	5.5e-08	0.0124	29	0.0118	29	non-priority SNPs
12	rs716654	65869471	5.942e-08	0.013	30	0.0123	30	non-priority SNPs
12	rs1142467	65858214	6.324e-08	0.0133	31	0.0126	31	non-priority SNPs
12	rs1826664	65822140	6.507e-08	0.0133	32	0.0126	32	non-priority SNPs
12	rs73123652	65874956	8.379e-08	0.0166	33	0.0158	33	non-priority SNPs
12	rs61921499	65797275	1.182e-07	0.0226	34	0.0215	34	non-priority SNPs
12	rs11611334	65766282	1.209e-07	0.0226	35	0.0215	35	non-priority SNPs
12	rs17178139	65765944	1.437e-07	0.0261	36	0.0248	36	non-priority SNPs
12	rs17765551	65776840	1.528e-07	0.0268	37	0.0255	37	non-priority SNPs
12	rs56675568	65769841	1.568e-07	0.0268	38	0.0255	38	non-priority SNPs
12	rs11615101	65770783	1.597e-07	0.0268	39	0.0255	39	non-priority SNPs
12	rs73220476	117287112	1.662e-07	0.0272	40	0.0258	40	non-priority SNPs
12	rs17178006	65718299	2.535e-07	0.0405	41	0.0385	41	non-priority SNPs
12	rs1370938	65754242	2.616e-07	0.0408	42	0.0387	42	non-priority SNPs
2	rs2268894	162856148	2.915e-07	0.0444	43	0.0422	43	non-priority SNPs
12	rs117425351	117409752	3.474e-07	0.0517	44	0.0491	44	non-priority SNPs
12	rs118025365	117477082	3.996e-07	0.0581	45	0.0552	45	non-priority SNPs
12	rs117924143	117440958	4.258e-07	0.0606	46	0.0576	46	non-priority SNPs
12	rs117831534	117506632	4.914e-07	0.0684	47	0.065	47	non-priority SNPs
11	rs7396827	28577867	7.275e-07	0.0992	48	0.0943	48	non-priority SNPs
11	rs7111968	28394024	9.542e-07	0.1275	49	0.1211	49	non-priority SNPs
11	rs10835321	28414268	2.958e-06	0.1524	100	0.1447	100	non-priority SNPs
11	rs4923535	28416646	3.006e-06	0.1524	101	0.1447	101	non-priority SNPs
5	rs2084129	66046529	3.028e-06	0.1524	102	0.1447	102	non-priority SNPs
2	rs12472555	162816728	3.037e-06	0.1524	103	0.1447	103	non-priority SNPs
11	rs7948373	28413082	3.05e-06	0.1524	104	0.1447	104	non-priority SNPs
12	rs10878283	65851171	3.061e-06	0.1524	105	0.1447	105	non-priority SNPs
11	rs6484373	28526247	3.084e-06	0.1524	106	0.1447	106	non-priority SNPs
11	rs10835314	28383960	3.088e-06	0.1524	107	0.1447	107	non-priority SNPs
11	rs10835323	28422109	3.098e-06	0.1524	108	0.1447	108	non-priority SNPs
11	rs4923531	28401860	3.11e-06	0.1524	109	0.1447	109	non-priority SNPs
11	rs10835351	28530944	3.115e-06	0.1524	110	0.1447	110	non-priority SNPs
11	rs4923544	28565174	3.128e-06	0.1524	111	0.1447	111	non-priority SNPs
5	rs11740234	66099359	3.129e-06	0.1524	112	0.1447	112	non-priority SNPs
11	rs7944588	28528440	3.142e-06	0.1524	113	0.1447	113	non-priority SNPs
11	rs7944587	28528438	3.142e-06	0.1524	114	0.1447	114	non-priority SNPs
11	rs61889192	28528608	3.148e-06	0.1524	115	0.1447	115	non-priority SNPs
11	rs10835357	28567636	3.181e-06	0.1524	116	0.1447	116	non-priority SNPs
11	rs11030372	28563944	3.21e-06	0.1524	117	0.1447	117	non-priority SNPs
11	rs11030371	28563532	3.215e-06	0.1524	118	0.1447	118	non-priority SNPs
11	rs4922803	28399558	3.218e-06	0.1524	119	0.1447	119	non-priority SNPs
11	rs11605699	28562521	3.22e-06	0.1524	120	0.1447	120	non-priority SNPs
11	rs10835356	28565801	3.221e-06	0.1524	121	0.1447	121	non-priority SNPs
11	rs1838059	28566616	3.222e-06	0.1524	122	0.1447	122	non-priority SNPs
11	rs11030358	28534064	3.228e-06	0.1524	123	0.1447	123	non-priority SNPs
11	rs11030368	28559341	3.233e-06	0.1524	124	0.1447	124	non-priority SNPs
11	rs2007527	28512834	3.237e-06	0.1524	125	0.1447	125	non-priority SNPs
11	rs11030374	28568413	3.241e-06	0.1524	126	0.1447	126	non-priority SNPs
11	rs9645635	28559995	3.264e-06	0.1524	127	0.1447	127	non-priority SNPs
11	rs4465354	28534233	3.265e-06	0.1524	128	0.1447	128	non-priority SNPs
11	rs11030370	28562244	3.266e-06	0.1524	129	0.1447	129	non-priority SNPs
11	rs7944721	28537505	3.273e-06	0.1524	130	0.1447	130	non-priority SNPs
11	rs4489727	28516078	3.327e-06	0.1524	131	0.1447	131	non-priority SNPs
11	rs12360793	28384757	3.332e-06	0.1524	132	0.1447	132	non-priority SNPs
11	rs6484375	28573675	3.335e-06	0.1524	133	0.1447	133	non-priority SNPs
11	rs10767726	28516369	3.355e-06	0.1524	134	0.1447	134	non-priority SNPs
11	rs1074267	28529506	3.373e-06	0.1524	135	0.1447	135	non-priority SNPs
11	rs7126224	28439406	3.419e-06	0.1524	136	0.1447	136	non-priority SNPs
11	rs10835349	28523376	3.427e-06	0.1524	137	0.1447	137	non-priority SNPs
2	rs116621170	55490139	3.449e-06	0.1524	138	0.1447	138	non-priority SNPs
11	rs10835347	28516942	3.453e-06	0.1524	139	0.1447	139	non-priority SNPs
11	rs11030376	28574639	3.497e-06	0.1524	140	0.1447	140	non-priority SNPs
11	rs11030367	28557129	3.501e-06	0.1524	141	0.1447	141	non-priority SNPs
11	rs17653807	28558304	3.513e-06	0.1524	142	0.1447	142	non-priority SNPs
11	rs10767722	28421185	3.52e-06	0.1524	143	0.1447	143	non-priority SNPs
11	rs7931194	28421542	3.529e-06	0.1524	144	0.1447	144	non-priority SNPs
11	rs7480281	28555667	3.54e-06	0.1524	145	0.1447	145	non-priority SNPs
11	rs10835350	28523385	3.547e-06	0.1524	146	0.1447	146	non-priority SNPs
11	rs12365038	28523459	3.553e-06	0.1524	147	0.1447	147	non-priority SNPs
11	rs34894163	28556277	3.559e-06	0.1524	148	0.1447	148	non-priority SNPs
11	rs4923532	28401900	3.561e-06	0.1524	149	0.1447	149	non-priority SNPs
2	rs4664442	162828001	3.578e-06	0.1524	150	0.1447	150	non-priority SNPs
6	rs16874892	14270739	3.598e-06	0.1524	151	0.1447	151	non-priority SNPs
11	rs11030377	28576651	3.598e-06	0.1524	152	0.1447	152	non-priority SNPs
11	rs9645613	28559464	3.601e-06	0.1524	153	0.1447	153	non-priority SNPs
11	rs4922805	28543098	3.602e-06	0.1524	154	0.1447	154	non-priority SNPs
12	rs7979584	65864251	3.623e-06	0.1524	155	0.1447	155	non-priority SNPs
11	rs4417256	28497639	3.662e-06	0.1524	156	0.1447	156	non-priority SNPs
12	rs1344945	65675628	3.684e-06	0.1524	157	0.1447	157	non-priority SNPs
11	rs11030354	28525124	3.704e-06	0.1524	158	0.1447	158	non-priority SNPs
11	rs1838061	28546150	3.74e-06	0.1524	159	0.1447	159	non-priority SNPs
11	rs17574195	28491733	3.863e-06	0.1524	160	0.1447	160	non-priority SNPs
11	rs7104616	28420524	3.883e-06	0.1524	161	0.1447	161	non-priority SNPs
11	rs7108518	28481593	3.902e-06	0.1524	162	0.1447	162	non-priority SNPs
11	rs7123683	28489926	3.907e-06	0.1524	163	0.1447	163	non-priority SNPs
11	rs10835353	28547534	3.92e-06	0.1524	164	0.1447	164	non-priority SNPs
11	rs10835354	28547545	3.935e-06	0.1524	165	0.1447	165	non-priority SNPs
11	rs17574853	28520346	3.955e-06	0.1524	166	0.1447	166	non-priority SNPs
11	rs10835355	28547658	3.966e-06	0.1524	167	0.1447	167	non-priority SNPs
12	rs12582039	65681936	3.969e-06	0.1524	168	0.1447	168	non-priority SNPs
11	rs990845	28548229	4.007e-06	0.1524	169	0.1447	169	non-priority SNPs
11	rs10835336	28462976	4.032e-06	0.1524	170	0.1447	170	non-priority SNPs
11	rs11030334	28463726	4.041e-06	0.1524	171	0.1447	171	non-priority SNPs
11	rs990846	28548408	4.078e-06	0.1524	172	0.1447	172	non-priority SNPs
11	rs7118730	28478785	4.087e-06	0.1524	173	0.1447	173	non-priority SNPs
11	rs7103868	28478402	4.087e-06	0.1524	174	0.1447	174	non-priority SNPs
11	rs4923541	28479535	4.098e-06	0.1524	175	0.1447	175	non-priority SNPs
11	rs11603115	28482399	4.115e-06	0.1524	176	0.1447	176	non-priority SNPs
11	rs453084	79594256	4.119e-06	0.1524	177	0.1447	177	non-priority SNPs
12	rs10878265	65759885	1.167e-06	0.1524	50	0.1447	50	non-priority SNPs
8	rs74597467	124108618	1.249e-06	0.1524	51	0.1447	51	non-priority SNPs
12	rs112339051	117348968	1.256e-06	0.1524	52	0.1447	52	non-priority SNPs
11	rs11030310	28405552	1.281e-06	0.1524	53	0.1447	53	non-priority SNPs
11	rs11030324	28431370	1.282e-06	0.1524	54	0.1447	54	non-priority SNPs
11	rs7124325	28399978	1.322e-06	0.1524	55	0.1447	55	non-priority SNPs
12	rs7306113	65855476	1.34e-06	0.1524	56	0.1447	56	non-priority SNPs
5	rs2289881	66084260	1.355e-06	0.1524	57	0.1447	57	non-priority SNPs
11	rs10835313	28380561	1.363e-06	0.1524	58	0.1447	58	non-priority SNPs
11	rs11030300	28392940	1.44e-06	0.1524	59	0.1447	59	non-priority SNPs
11	rs34470137	28414157	1.506e-06	0.1524	60	0.1447	60	non-priority SNPs
2	rs2287509	162854908	1.508e-06	0.1524	61	0.1447	61	non-priority SNPs
11	rs4923533	28416351	1.521e-06	0.1524	62	0.1447	62	non-priority SNPs
11	rs7112646	28394636	1.538e-06	0.1524	63	0.1447	63	non-priority SNPs
12	rs6581636	65849797	1.56e-06	0.1524	64	0.1447	64	non-priority SNPs
5	rs895376	66033805	1.577e-06	0.1524	65	0.1447	65	non-priority SNPs
12	rs6581639	65854114	1.582e-06	0.1524	66	0.1447	66	non-priority SNPs
5	rs4699891	66038209	1.764e-06	0.1524	67	0.1447	67	non-priority SNPs
12	rs4762076	65666134	1.937e-06	0.1524	68	0.1447	68	non-priority SNPs
11	rs7129135	28398034	1.95e-06	0.1524	69	0.1447	69	non-priority SNPs
2	rs6707646	162808640	2.018e-06	0.1524	70	0.1447	70	non-priority SNPs
11	rs10767719	28407967	2.02e-06	0.1524	71	0.1447	71	non-priority SNPs
11	rs7947147	28425239	2.028e-06	0.1524	72	0.1447	72	non-priority SNPs
2	rs2909457	162845855	2.116e-06	0.1524	73	0.1447	73	non-priority SNPs
11	rs11030316	28409010	2.128e-06	0.1524	74	0.1447	74	non-priority SNPs
11	rs11030309	28403292	2.224e-06	0.1524	75	0.1447	75	non-priority SNPs
11	rs12577283	28511596	2.228e-06	0.1524	76	0.1447	76	non-priority SNPs
11	rs11030323	28421065	2.244e-06	0.1524	77	0.1447	77	non-priority SNPs
11	rs1596297	28575986	2.26e-06	0.1524	78	0.1447	78	non-priority SNPs
11	rs11030308	28403169	2.28e-06	0.1524	79	0.1447	79	non-priority SNPs
2	rs7604885	162806408	2.298e-06	0.1524	80	0.1447	80	non-priority SNPs
11	rs2582905	28510100	2.417e-06	0.1524	81	0.1447	81	non-priority SNPs
11	rs4923536	28422496	2.42e-06	0.1524	82	0.1447	82	non-priority SNPs
2	rs7580486	162810159	2.461e-06	0.1524	83	0.1447	83	non-priority SNPs
11	rs7931626	28421841	2.537e-06	0.1524	84	0.1447	84	non-priority SNPs
11	rs4923534	28416425	2.576e-06	0.1524	85	0.1447	85	non-priority SNPs
11	rs6484371	28438811	2.581e-06	0.1524	87	0.1447	86	non-priority SNPs
10	rs12784431	135037575	2.581e-06	0.1524	86	0.1447	87	non-priority SNPs
11	rs7129440	28398114	2.755e-06	0.1524	88	0.1447	88	non-priority SNPs
11	rs7129166	28398139	2.758e-06	0.1524	89	0.1447	89	non-priority SNPs
11	rs11030330	28448117	2.763e-06	0.1524	90	0.1447	90	non-priority SNPs
2	rs4500960	162818621	2.772e-06	0.1524	91	0.1447	91	non-priority SNPs
6	rs78587286	14266689	2.867e-06	0.1524	92	0.1447	92	non-priority SNPs
11	rs11030297	28386180	2.873e-06	0.1524	93	0.1447	93	non-priority SNPs
11	rs10835316	28386699	2.891e-06	0.1524	94	0.1447	94	non-priority SNPs
11	rs6484367	28387459	2.904e-06	0.1524	95	0.1447	95	non-priority SNPs
11	rs7108101	28568914	2.935e-06	0.1524	97	0.1447	96	non-priority SNPs
10	rs11597218	135038088	2.935e-06	0.1524	96	0.1447	97	non-priority SNPs
10	rs11597199	135037981	2.94e-06	0.1524	98	0.1447	98	non-priority SNPs
11	rs10835322	28414391	2.952e-06	0.1524	99	0.1447	99	non-priority SNPs
11	rs4598653	28549266	4.175e-06	0.1536	178	0.1459	178	non-priority SNPs
11	rs11030295	28382374	4.266e-06	0.156	179	0.1482	179	non-priority SNPs
11	rs10501099	28537265	4.389e-06	0.1596	180	0.1517	180	non-priority SNPs
12	rs11612273	65707858	4.457e-06	0.1604	181	0.1524	181	non-priority SNPs
5	rs11750177	66099352	4.46e-06	0.1604	182	0.1524	182	non-priority SNPs
12	rs17824630	65717061	4.494e-06	0.1604	183	0.1524	183	non-priority SNPs
5	rs7736147	66104174	4.509e-06	0.1604	184	0.1524	184	non-priority SNPs
20	rs6060507	34198334	4.59e-06	0.1618	185	0.1537	185	non-priority SNPs
11	rs1811450	28500993	4.599e-06	0.1618	186	0.1537	186	non-priority SNPs
20	rs6060504	34197619	4.622e-06	0.1618	187	0.1537	187	non-priority SNPs
11	rs12788184	28389866	4.769e-06	0.1661	188	0.1578	188	non-priority SNPs
11	rs10835335	28462815	4.822e-06	0.167	189	0.1587	189	non-priority SNPs
5	rs7704890	66115575	5.156e-06	0.1774	190	0.1685	190	non-priority SNPs
11	rs17653348	28539304	5.185e-06	0.1774	191	0.1685	191	non-priority SNPs
2	rs2970932	162858200	5.211e-06	0.1774	192	0.1685	192	non-priority SNPs
11	rs35347860	28539394	5.229e-06	0.1774	193	0.1685	193	non-priority SNPs
5	rs34257018	66080929	5.261e-06	0.1775	194	0.1687	194	non-priority SNPs
11	rs11030331	28450208	5.397e-06	0.1812	195	0.1721	195	non-priority SNPs
12	rs10878285	65874288	5.508e-06	0.184	196	0.1748	196	non-priority SNPs
5	rs11739093	66110768	5.581e-06	0.1855	197	0.1762	197	non-priority SNPs
11	rs10835325	28445390	5.712e-06	0.1886	198	0.1792	198	non-priority SNPs
11	rs2582904	28506048	5.734e-06	0.1886	199	0.1792	199	non-priority SNPs
11	rs7935201	28547743	5.803e-06	0.19	200	0.1805	200	non-priority SNPs
11	rs10835341	28481834	5.896e-06	0.1903	201	0.1808	201	non-priority SNPs
12	rs11614220	65668987	6.007e-06	0.1903	202	0.1808	202	non-priority SNPs
2	rs2970933	162854276	6.017e-06	0.1903	203	0.1808	203	non-priority SNPs
11	rs10835327	28445687	6.09e-06	0.1903	204	0.1808	204	non-priority SNPs
5	rs4700164	66114682	6.109e-06	0.1903	205	0.1808	205	non-priority SNPs
11	rs7931948	28446290	6.136e-06	0.1903	206	0.1808	206	non-priority SNPs
11	rs10835328	28445710	6.14e-06	0.1903	207	0.1808	207	non-priority SNPs
11	rs11030328	28447142	6.237e-06	0.1903	208	0.1808	208	non-priority SNPs
11	rs11030332	28450798	6.251e-06	0.1903	209	0.1808	209	non-priority SNPs
11	rs10835332	28449247	6.258e-06	0.1903	210	0.1808	210	non-priority SNPs
20	rs11698601	34205035	6.303e-06	0.1903	211	0.1808	211	non-priority SNPs
12	rs7956325	65882981	6.357e-06	0.1903	212	0.1808	212	non-priority SNPs
10	rs4357613	135045512	6.366e-06	0.1903	213	0.1808	213	non-priority SNPs
11	rs7947030	28455268	6.372e-06	0.1903	214	0.1808	214	non-priority SNPs
11	rs4543974	28455794	6.392e-06	0.1903	215	0.1808	215	non-priority SNPs
11	rs7932458	28446722	6.418e-06	0.1903	216	0.1808	216	non-priority SNPs
12	rs7313055	65667847	6.499e-06	0.1903	217	0.1808	217	non-priority SNPs
11	rs4244535	28457737	6.511e-06	0.1903	218	0.1808	218	non-priority SNPs
12	rs10784445	65666390	6.71e-06	0.1903	219	0.1808	219	non-priority SNPs
11	rs17573971	28487807	6.733e-06	0.1903	220	0.1808	220	non-priority SNPs
11	rs1443127	28483632	6.755e-06	0.1903	221	0.1808	221	non-priority SNPs
11	rs4547081	28486224	6.774e-06	0.1903	222	0.1808	222	non-priority SNPs
11	rs12361005	28485403	6.788e-06	0.1903	223	0.1808	223	non-priority SNPs
11	rs10742195	28485008	6.815e-06	0.1903	224	0.1808	224	non-priority SNPs
11	rs7947768	28455860	6.896e-06	0.1903	225	0.1808	225	non-priority SNPs
11	rs2582900	28491489	6.942e-06	0.1903	226	0.1808	226	non-priority SNPs
12	rs79623590	65670481	7.008e-06	0.1903	227	0.1808	227	non-priority SNPs
11	rs7111851	28464705	7.011e-06	0.1903	228	0.1808	228	non-priority SNPs
11	rs7130471	28456861	7.019e-06	0.1903	229	0.1808	229	non-priority SNPs
11	rs12274444	28480059	7.035e-06	0.1903	230	0.1808	230	non-priority SNPs
11	rs2002304	28480550	7.038e-06	0.1903	231	0.1808	231	non-priority SNPs
11	rs11030341	28473301	7.038e-06	0.1903	232	0.1808	232	non-priority SNPs
11	rs7127278	28473539	7.041e-06	0.1903	233	0.1808	233	non-priority SNPs
11	rs7127321	28473690	7.043e-06	0.1903	235	0.1808	234	non-priority SNPs
11	rs7107532	28480924	7.043e-06	0.1903	234	0.1808	235	non-priority SNPs
11	rs7130732	28473966	7.044e-06	0.1903	236	0.1808	236	non-priority SNPs
11	rs6484372	28467517	7.046e-06	0.1903	237	0.1808	237	non-priority SNPs
12	rs11175709	65665574	7.061e-06	0.1903	238	0.1808	238	non-priority SNPs
11	rs11030339	28470321	7.072e-06	0.1903	239	0.1808	239	non-priority SNPs
12	rs10784465	65882536	7.074e-06	0.1903	240	0.1808	240	non-priority SNPs
11	rs10767725	28472710	7.074e-06	0.1903	241	0.1808	241	non-priority SNPs
11	rs10835342	28482783	7.083e-06	0.1903	242	0.1808	242	non-priority SNPs
11	rs7105555	28475406	7.084e-06	0.1903	243	0.1808	243	non-priority SNPs
11	rs11030344	28476993	7.093e-06	0.1903	244	0.1808	244	non-priority SNPs
11	rs7945266	28459977	7.139e-06	0.1905	245	0.181	245	non-priority SNPs
11	rs10835339	28473392	7.163e-06	0.1905	246	0.181	246	non-priority SNPs
12	rs1472259	65913960	7.223e-06	0.1905	247	0.181	247	non-priority SNPs
4	rs1874345	90430568	7.263e-06	0.1905	248	0.181	248	non-priority SNPs
20	rs761827	34207897	7.298e-06	0.1905	249	0.181	249	non-priority SNPs
12	rs10878282	65850543	7.307e-06	0.1905	250	0.181	250	non-priority SNPs
12	rs12579853	65683072	7.309e-06	0.1905	251	0.181	251	non-priority SNPs
2	rs2042069	162869670	7.334e-06	0.1905	252	0.181	252	non-priority SNPs
11	rs1584035	28499603	7.555e-06	0.1955	253	0.1857	253	non-priority SNPs
5	rs13156837	66122328	7.623e-06	0.1962	254	0.1864	254	non-priority SNPs
12	rs61921474	65710655	7.641e-06	0.1962	255	0.1864	255	non-priority SNPs
12	rs11175770	65851829	7.694e-06	0.1968	256	0.1869	256	non-priority SNPs
11	rs11030345	28485116	7.839e-06	0.1997	257	0.1897	257	non-priority SNPs
12	rs7963025	65844546	7.984e-06	0.2025	258	0.1924	258	non-priority SNPs
12	rs35621308	65656484	8.012e-06	0.2025	259	0.1924	259	non-priority SNPs
12	rs10878281	65845000	8.211e-06	0.2068	260	0.1964	260	non-priority SNPs
3	rs11706912	6841357	8.582e-06	0.2153	261	0.2045	261	non-priority SNPs

## Sheet: cell differentiation
Table S5c. SNPs within 20% sFDR which do not fall within the domain of cell differentiation
chromosome	snp	position	p_value	q_FDR	r_FDR	q_SFDR	r_SFDR	prior_group
12	rs77956314	117323367	9.331e-11	0.0002	1	0.0002	1	non-priority SNPs
12	rs75337356	117337254	6.248e-10	0.0002	10	0.0002	10	non-priority SNPs
12	rs112608342	117332597	6.372e-10	0.0002	11	0.0002	11	non-priority SNPs
12	rs12302173	117338504	6.586e-10	0.0002	12	0.0002	12	non-priority SNPs
12	rs12313220	117332881	6.623e-10	0.0002	13	0.0002	13	non-priority SNPs
12	rs7294919	117327592	6.682e-10	0.0002	14	0.0002	14	non-priority SNPs
12	rs7305705	117327651	6.708e-10	0.0002	15	0.0002	15	non-priority SNPs
12	rs7132910	117320658	6.728e-10	0.0002	16	0.0002	16	non-priority SNPs
12	rs113315762	117337237	6.759e-10	0.0002	17	0.0002	17	non-priority SNPs
12	rs7315280	117320938	6.822e-10	0.0002	18	0.0002	18	non-priority SNPs
12	rs7132339	117335912	6.928e-10	0.0002	19	0.0002	19	non-priority SNPs
12	rs113205216	117326943	1.403e-10	0.0002	2	0.0002	2	non-priority SNPs
12	rs113844630	117337103	7.88e-10	0.0003	20	0.0002	20	non-priority SNPs
12	rs11068224	117324967	1.433e-10	0.0002	3	0.0002	3	non-priority SNPs
12	rs113179672	117327241	1.493e-10	0.0002	4	0.0002	4	non-priority SNPs
12	rs7137149	117321662	2.88e-10	0.0002	5	0.0002	5	non-priority SNPs
12	rs61921502	65832468	2.918e-10	0.0002	6	0.0002	6	non-priority SNPs
12	rs146607495	117319202	5.227e-10	0.0002	7	0.0002	7	non-priority SNPs
12	rs12311895	117326927	5.913e-10	0.0002	8	0.0002	8	non-priority SNPs
12	rs78666825	117337154	6.153e-10	0.0002	9	0.0002	9	non-priority SNPs
12	rs10850728	117330483	8.616e-10	0.0003	21	0.0003	21	non-priority SNPs
12	rs11836634	117330844	9.217e-10	0.0003	22	0.0003	22	non-priority SNPs
12	rs111865233	117332156	1.709e-09	0.0005	23	0.0005	23	non-priority SNPs
12	rs12320925	117337101	1.774e-09	0.0005	24	0.0005	24	non-priority SNPs
12	rs76845667	117334487	5.043e-09	0.0013	25	0.0013	25	non-priority SNPs
12	rs7131959	117335615	5.334e-09	0.0013	26	0.0013	26	non-priority SNPs
12	rs7133290	117335944	5.407e-09	0.0013	27	0.0013	27	non-priority SNPs
12	rs79487293	65905126	2.438e-08	0.0057	28	0.0055	28	non-priority SNPs
12	rs117692586	117463770	5.5e-08	0.0124	29	0.012	29	non-priority SNPs
12	rs716654	65869471	5.942e-08	0.013	30	0.0126	30	non-priority SNPs
12	rs1142467	65858214	6.324e-08	0.0133	31	0.0129	31	non-priority SNPs
12	rs1826664	65822140	6.507e-08	0.0133	32	0.0129	32	non-priority SNPs
12	rs73123652	65874956	8.379e-08	0.0166	33	0.0161	33	non-priority SNPs
12	rs61921499	65797275	1.182e-07	0.0226	34	0.0219	34	non-priority SNPs
12	rs11611334	65766282	1.209e-07	0.0226	35	0.0219	35	non-priority SNPs
12	rs17178139	65765944	1.437e-07	0.0261	36	0.0253	36	non-priority SNPs
12	rs17765551	65776840	1.528e-07	0.0268	37	0.0259	37	non-priority SNPs
12	rs56675568	65769841	1.568e-07	0.0268	38	0.0259	38	non-priority SNPs
12	rs11615101	65770783	1.597e-07	0.0268	39	0.0259	39	non-priority SNPs
12	rs73220476	117287112	1.662e-07	0.0272	40	0.0263	40	non-priority SNPs
12	rs17178006	65718299	2.535e-07	0.0405	41	0.0392	41	non-priority SNPs
12	rs1370938	65754242	2.616e-07	0.0408	42	0.0395	42	non-priority SNPs
2	rs2268894	162856148	2.915e-07	0.0444	43	0.043	43	non-priority SNPs
12	rs117425351	117409752	3.474e-07	0.0517	44	0.05	44	non-priority SNPs
12	rs118025365	117477082	3.996e-07	0.0581	45	0.0563	45	non-priority SNPs
12	rs117924143	117440958	4.258e-07	0.0606	46	0.0587	46	non-priority SNPs
12	rs117831534	117506632	4.914e-07	0.0684	47	0.0663	47	non-priority SNPs
11	rs7396827	28577867	7.275e-07	0.0992	48	0.096	48	non-priority SNPs
11	rs7111968	28394024	9.542e-07	0.1275	49	0.1234	49	non-priority SNPs
11	rs10835321	28414268	2.958e-06	0.1524	100	0.1475	100	non-priority SNPs
11	rs4923535	28416646	3.006e-06	0.1524	101	0.1475	101	non-priority SNPs
5	rs2084129	66046529	3.028e-06	0.1524	102	0.1475	102	non-priority SNPs
2	rs12472555	162816728	3.037e-06	0.1524	103	0.1475	103	non-priority SNPs
11	rs7948373	28413082	3.05e-06	0.1524	104	0.1475	104	non-priority SNPs
12	rs10878283	65851171	3.061e-06	0.1524	105	0.1475	105	non-priority SNPs
11	rs6484373	28526247	3.084e-06	0.1524	106	0.1475	106	non-priority SNPs
11	rs10835314	28383960	3.088e-06	0.1524	107	0.1475	107	non-priority SNPs
11	rs10835323	28422109	3.098e-06	0.1524	108	0.1475	108	non-priority SNPs
11	rs4923531	28401860	3.11e-06	0.1524	109	0.1475	109	non-priority SNPs
11	rs10835351	28530944	3.115e-06	0.1524	110	0.1475	110	non-priority SNPs
11	rs4923544	28565174	3.128e-06	0.1524	111	0.1475	111	non-priority SNPs
5	rs11740234	66099359	3.129e-06	0.1524	112	0.1475	112	non-priority SNPs
11	rs7944588	28528440	3.142e-06	0.1524	113	0.1475	113	non-priority SNPs
11	rs7944587	28528438	3.142e-06	0.1524	114	0.1475	114	non-priority SNPs
11	rs61889192	28528608	3.148e-06	0.1524	115	0.1475	115	non-priority SNPs
11	rs10835357	28567636	3.181e-06	0.1524	116	0.1475	116	non-priority SNPs
11	rs11030372	28563944	3.21e-06	0.1524	117	0.1475	117	non-priority SNPs
11	rs11030371	28563532	3.215e-06	0.1524	118	0.1475	118	non-priority SNPs
11	rs4922803	28399558	3.218e-06	0.1524	119	0.1475	119	non-priority SNPs
11	rs11605699	28562521	3.22e-06	0.1524	120	0.1475	120	non-priority SNPs
11	rs10835356	28565801	3.221e-06	0.1524	121	0.1475	121	non-priority SNPs
11	rs1838059	28566616	3.222e-06	0.1524	122	0.1475	122	non-priority SNPs
11	rs11030358	28534064	3.228e-06	0.1524	123	0.1475	123	non-priority SNPs
11	rs11030368	28559341	3.233e-06	0.1524	124	0.1475	124	non-priority SNPs
11	rs2007527	28512834	3.237e-06	0.1524	125	0.1475	125	non-priority SNPs
11	rs11030374	28568413	3.241e-06	0.1524	126	0.1475	126	non-priority SNPs
11	rs9645635	28559995	3.264e-06	0.1524	127	0.1475	127	non-priority SNPs
11	rs4465354	28534233	3.265e-06	0.1524	128	0.1475	128	non-priority SNPs
11	rs11030370	28562244	3.266e-06	0.1524	129	0.1475	129	non-priority SNPs
11	rs7944721	28537505	3.273e-06	0.1524	130	0.1475	130	non-priority SNPs
11	rs4489727	28516078	3.327e-06	0.1524	131	0.1475	131	non-priority SNPs
11	rs12360793	28384757	3.332e-06	0.1524	132	0.1475	132	non-priority SNPs
11	rs6484375	28573675	3.335e-06	0.1524	133	0.1475	133	non-priority SNPs
11	rs10767726	28516369	3.355e-06	0.1524	134	0.1475	134	non-priority SNPs
11	rs1074267	28529506	3.373e-06	0.1524	135	0.1475	135	non-priority SNPs
11	rs7126224	28439406	3.419e-06	0.1524	136	0.1475	136	non-priority SNPs
11	rs10835349	28523376	3.427e-06	0.1524	137	0.1475	137	non-priority SNPs
2	rs116621170	55490139	3.449e-06	0.1524	138	0.1475	138	non-priority SNPs
11	rs10835347	28516942	3.453e-06	0.1524	139	0.1475	139	non-priority SNPs
11	rs11030376	28574639	3.497e-06	0.1524	140	0.1475	140	non-priority SNPs
11	rs11030367	28557129	3.501e-06	0.1524	141	0.1475	141	non-priority SNPs
11	rs17653807	28558304	3.513e-06	0.1524	142	0.1475	142	non-priority SNPs
11	rs10767722	28421185	3.52e-06	0.1524	143	0.1475	143	non-priority SNPs
11	rs7931194	28421542	3.529e-06	0.1524	144	0.1475	144	non-priority SNPs
11	rs7480281	28555667	3.54e-06	0.1524	145	0.1475	145	non-priority SNPs
11	rs10835350	28523385	3.547e-06	0.1524	146	0.1475	146	non-priority SNPs
11	rs12365038	28523459	3.553e-06	0.1524	147	0.1475	147	non-priority SNPs
11	rs34894163	28556277	3.559e-06	0.1524	148	0.1475	148	non-priority SNPs
11	rs4923532	28401900	3.561e-06	0.1524	149	0.1475	149	non-priority SNPs
2	rs4664442	162828001	3.578e-06	0.1524	150	0.1475	150	non-priority SNPs
6	rs16874892	14270739	3.598e-06	0.1524	151	0.1475	151	non-priority SNPs
11	rs11030377	28576651	3.598e-06	0.1524	152	0.1475	152	non-priority SNPs
11	rs9645613	28559464	3.601e-06	0.1524	153	0.1475	153	non-priority SNPs
11	rs4922805	28543098	3.602e-06	0.1524	154	0.1475	154	non-priority SNPs
12	rs7979584	65864251	3.623e-06	0.1524	155	0.1475	155	non-priority SNPs
11	rs4417256	28497639	3.662e-06	0.1524	156	0.1475	156	non-priority SNPs
12	rs1344945	65675628	3.684e-06	0.1524	157	0.1475	157	non-priority SNPs
11	rs11030354	28525124	3.704e-06	0.1524	158	0.1475	158	non-priority SNPs
11	rs1838061	28546150	3.74e-06	0.1524	159	0.1475	159	non-priority SNPs
11	rs17574195	28491733	3.863e-06	0.1524	160	0.1475	160	non-priority SNPs
11	rs7104616	28420524	3.883e-06	0.1524	161	0.1475	161	non-priority SNPs
11	rs7108518	28481593	3.902e-06	0.1524	162	0.1475	162	non-priority SNPs
11	rs7123683	28489926	3.907e-06	0.1524	163	0.1475	163	non-priority SNPs
11	rs10835353	28547534	3.92e-06	0.1524	164	0.1475	164	non-priority SNPs
11	rs10835354	28547545	3.935e-06	0.1524	165	0.1475	165	non-priority SNPs
11	rs17574853	28520346	3.955e-06	0.1524	166	0.1475	166	non-priority SNPs
11	rs10835355	28547658	3.966e-06	0.1524	167	0.1475	167	non-priority SNPs
12	rs12582039	65681936	3.969e-06	0.1524	168	0.1475	168	non-priority SNPs
11	rs990845	28548229	4.007e-06	0.1524	169	0.1475	169	non-priority SNPs
11	rs10835336	28462976	4.032e-06	0.1524	170	0.1475	170	non-priority SNPs
11	rs11030334	28463726	4.041e-06	0.1524	171	0.1475	171	non-priority SNPs
11	rs990846	28548408	4.078e-06	0.1524	172	0.1475	172	non-priority SNPs
11	rs7118730	28478785	4.087e-06	0.1524	173	0.1475	173	non-priority SNPs
11	rs7103868	28478402	4.087e-06	0.1524	174	0.1475	174	non-priority SNPs
11	rs4923541	28479535	4.098e-06	0.1524	175	0.1475	175	non-priority SNPs
11	rs11603115	28482399	4.115e-06	0.1524	176	0.1475	176	non-priority SNPs
11	rs453084	79594256	4.119e-06	0.1524	177	0.1475	177	non-priority SNPs
12	rs10878265	65759885	1.167e-06	0.1524	50	0.1475	50	non-priority SNPs
8	rs74597467	124108618	1.249e-06	0.1524	51	0.1475	51	non-priority SNPs
12	rs112339051	117348968	1.256e-06	0.1524	52	0.1475	52	non-priority SNPs
11	rs11030310	28405552	1.281e-06	0.1524	53	0.1475	53	non-priority SNPs
11	rs11030324	28431370	1.282e-06	0.1524	54	0.1475	54	non-priority SNPs
11	rs7124325	28399978	1.322e-06	0.1524	55	0.1475	55	non-priority SNPs
12	rs7306113	65855476	1.34e-06	0.1524	56	0.1475	56	non-priority SNPs
5	rs2289881	66084260	1.355e-06	0.1524	57	0.1475	57	non-priority SNPs
11	rs10835313	28380561	1.363e-06	0.1524	58	0.1475	58	non-priority SNPs
11	rs11030300	28392940	1.44e-06	0.1524	59	0.1475	59	non-priority SNPs
11	rs34470137	28414157	1.506e-06	0.1524	60	0.1475	60	non-priority SNPs
2	rs2287509	162854908	1.508e-06	0.1524	61	0.1475	61	non-priority SNPs
11	rs4923533	28416351	1.521e-06	0.1524	62	0.1475	62	non-priority SNPs
11	rs7112646	28394636	1.538e-06	0.1524	63	0.1475	63	non-priority SNPs
12	rs6581636	65849797	1.56e-06	0.1524	64	0.1475	64	non-priority SNPs
5	rs895376	66033805	1.577e-06	0.1524	65	0.1475	65	non-priority SNPs
12	rs6581639	65854114	1.582e-06	0.1524	66	0.1475	66	non-priority SNPs
5	rs4699891	66038209	1.764e-06	0.1524	67	0.1475	67	non-priority SNPs
12	rs4762076	65666134	1.937e-06	0.1524	68	0.1475	68	non-priority SNPs
11	rs7129135	28398034	1.95e-06	0.1524	69	0.1475	69	non-priority SNPs
2	rs6707646	162808640	2.018e-06	0.1524	70	0.1475	70	non-priority SNPs
11	rs10767719	28407967	2.02e-06	0.1524	71	0.1475	71	non-priority SNPs
11	rs7947147	28425239	2.028e-06	0.1524	72	0.1475	72	non-priority SNPs
2	rs2909457	162845855	2.116e-06	0.1524	73	0.1475	73	non-priority SNPs
11	rs11030316	28409010	2.128e-06	0.1524	74	0.1475	74	non-priority SNPs
11	rs11030309	28403292	2.224e-06	0.1524	75	0.1475	75	non-priority SNPs
11	rs12577283	28511596	2.228e-06	0.1524	76	0.1475	76	non-priority SNPs
11	rs11030323	28421065	2.244e-06	0.1524	77	0.1475	77	non-priority SNPs
11	rs1596297	28575986	2.26e-06	0.1524	78	0.1475	78	non-priority SNPs
11	rs11030308	28403169	2.28e-06	0.1524	79	0.1475	79	non-priority SNPs
2	rs7604885	162806408	2.298e-06	0.1524	80	0.1475	80	non-priority SNPs
11	rs2582905	28510100	2.417e-06	0.1524	81	0.1475	81	non-priority SNPs
11	rs4923536	28422496	2.42e-06	0.1524	82	0.1475	82	non-priority SNPs
2	rs7580486	162810159	2.461e-06	0.1524	83	0.1475	83	non-priority SNPs
11	rs7931626	28421841	2.537e-06	0.1524	84	0.1475	84	non-priority SNPs
11	rs4923534	28416425	2.576e-06	0.1524	85	0.1475	85	non-priority SNPs
11	rs6484371	28438811	2.581e-06	0.1524	87	0.1475	86	non-priority SNPs
10	rs12784431	135037575	2.581e-06	0.1524	86	0.1475	87	non-priority SNPs
11	rs7129440	28398114	2.755e-06	0.1524	88	0.1475	88	non-priority SNPs
11	rs7129166	28398139	2.758e-06	0.1524	89	0.1475	89	non-priority SNPs
11	rs11030330	28448117	2.763e-06	0.1524	90	0.1475	90	non-priority SNPs
2	rs4500960	162818621	2.772e-06	0.1524	91	0.1475	91	non-priority SNPs
6	rs78587286	14266689	2.867e-06	0.1524	92	0.1475	92	non-priority SNPs
11	rs11030297	28386180	2.873e-06	0.1524	93	0.1475	93	non-priority SNPs
11	rs10835316	28386699	2.891e-06	0.1524	94	0.1475	94	non-priority SNPs
11	rs6484367	28387459	2.904e-06	0.1524	95	0.1475	95	non-priority SNPs
11	rs7108101	28568914	2.935e-06	0.1524	97	0.1475	96	non-priority SNPs
10	rs11597218	135038088	2.935e-06	0.1524	96	0.1475	97	non-priority SNPs
10	rs11597199	135037981	2.94e-06	0.1524	98	0.1475	98	non-priority SNPs
11	rs10835322	28414391	2.952e-06	0.1524	99	0.1475	99	non-priority SNPs
11	rs4598653	28549266	4.175e-06	0.1536	178	0.1486	178	non-priority SNPs
11	rs11030295	28382374	4.266e-06	0.156	179	0.151	179	non-priority SNPs
11	rs10501099	28537265	4.389e-06	0.1596	180	0.1545	180	non-priority SNPs
12	rs11612273	65707858	4.457e-06	0.1604	181	0.1553	181	non-priority SNPs
5	rs11750177	66099352	4.46e-06	0.1604	182	0.1553	182	non-priority SNPs
12	rs17824630	65717061	4.494e-06	0.1604	183	0.1553	183	non-priority SNPs
5	rs7736147	66104174	4.509e-06	0.1604	184	0.1553	184	non-priority SNPs
20	rs6060507	34198334	4.59e-06	0.1618	185	0.1566	185	non-priority SNPs
11	rs1811450	28500993	4.599e-06	0.1618	186	0.1566	186	non-priority SNPs
20	rs6060504	34197619	4.622e-06	0.1618	187	0.1566	187	non-priority SNPs
11	rs12788184	28389866	4.769e-06	0.1661	188	0.1608	188	non-priority SNPs
11	rs10835335	28462815	4.822e-06	0.167	189	0.1617	189	non-priority SNPs
5	rs7704890	66115575	5.156e-06	0.1774	190	0.1717	190	non-priority SNPs
11	rs17653348	28539304	5.185e-06	0.1774	191	0.1717	191	non-priority SNPs
2	rs2970932	162858200	5.211e-06	0.1774	192	0.1717	192	non-priority SNPs
11	rs35347860	28539394	5.229e-06	0.1774	193	0.1717	193	non-priority SNPs
5	rs34257018	66080929	5.261e-06	0.1775	194	0.1719	194	non-priority SNPs
11	rs11030331	28450208	5.397e-06	0.1812	195	0.1754	195	non-priority SNPs
12	rs10878285	65874288	5.508e-06	0.184	196	0.1781	196	non-priority SNPs
5	rs11739093	66110768	5.581e-06	0.1855	197	0.1795	197	non-priority SNPs
11	rs10835325	28445390	5.712e-06	0.1886	198	0.1826	198	non-priority SNPs
11	rs2582904	28506048	5.734e-06	0.1886	199	0.1826	199	non-priority SNPs
11	rs7935201	28547743	5.803e-06	0.19	200	0.1839	200	non-priority SNPs
11	rs10835341	28481834	5.896e-06	0.1903	201	0.1842	201	non-priority SNPs
12	rs11614220	65668987	6.007e-06	0.1903	202	0.1842	202	non-priority SNPs
2	rs2970933	162854276	6.017e-06	0.1903	203	0.1842	203	non-priority SNPs
11	rs10835327	28445687	6.09e-06	0.1903	204	0.1842	204	non-priority SNPs
5	rs4700164	66114682	6.109e-06	0.1903	205	0.1842	205	non-priority SNPs
11	rs7931948	28446290	6.136e-06	0.1903	206	0.1842	206	non-priority SNPs
11	rs10835328	28445710	6.14e-06	0.1903	207	0.1842	207	non-priority SNPs
11	rs11030328	28447142	6.237e-06	0.1903	208	0.1842	208	non-priority SNPs
11	rs11030332	28450798	6.251e-06	0.1903	209	0.1842	209	non-priority SNPs
11	rs10835332	28449247	6.258e-06	0.1903	210	0.1842	210	non-priority SNPs
20	rs11698601	34205035	6.303e-06	0.1903	211	0.1842	211	non-priority SNPs
12	rs7956325	65882981	6.357e-06	0.1903	212	0.1842	212	non-priority SNPs
10	rs4357613	135045512	6.366e-06	0.1903	213	0.1842	213	non-priority SNPs
11	rs7947030	28455268	6.372e-06	0.1903	214	0.1842	214	non-priority SNPs
11	rs4543974	28455794	6.392e-06	0.1903	215	0.1842	215	non-priority SNPs
11	rs7932458	28446722	6.418e-06	0.1903	216	0.1842	216	non-priority SNPs
12	rs7313055	65667847	6.499e-06	0.1903	217	0.1842	217	non-priority SNPs
11	rs4244535	28457737	6.511e-06	0.1903	218	0.1842	218	non-priority SNPs
12	rs10784445	65666390	6.71e-06	0.1903	219	0.1842	219	non-priority SNPs
11	rs17573971	28487807	6.733e-06	0.1903	220	0.1842	220	non-priority SNPs
11	rs1443127	28483632	6.755e-06	0.1903	221	0.1842	221	non-priority SNPs
11	rs4547081	28486224	6.774e-06	0.1903	222	0.1842	222	non-priority SNPs
11	rs12361005	28485403	6.788e-06	0.1903	223	0.1842	223	non-priority SNPs
11	rs10742195	28485008	6.815e-06	0.1903	224	0.1842	224	non-priority SNPs
11	rs7947768	28455860	6.896e-06	0.1903	225	0.1842	225	non-priority SNPs
11	rs2582900	28491489	6.942e-06	0.1903	226	0.1842	226	non-priority SNPs
12	rs79623590	65670481	7.008e-06	0.1903	227	0.1842	227	non-priority SNPs
11	rs7111851	28464705	7.011e-06	0.1903	228	0.1842	228	non-priority SNPs
11	rs7130471	28456861	7.019e-06	0.1903	229	0.1842	229	non-priority SNPs
11	rs12274444	28480059	7.035e-06	0.1903	230	0.1842	230	non-priority SNPs
11	rs2002304	28480550	7.038e-06	0.1903	231	0.1842	231	non-priority SNPs
11	rs11030341	28473301	7.038e-06	0.1903	232	0.1842	232	non-priority SNPs
11	rs7127278	28473539	7.041e-06	0.1903	233	0.1842	233	non-priority SNPs
11	rs7127321	28473690	7.043e-06	0.1903	235	0.1842	234	non-priority SNPs
11	rs7107532	28480924	7.043e-06	0.1903	234	0.1842	235	non-priority SNPs
11	rs7130732	28473966	7.044e-06	0.1903	236	0.1842	236	non-priority SNPs
11	rs6484372	28467517	7.046e-06	0.1903	237	0.1842	237	non-priority SNPs
12	rs11175709	65665574	7.061e-06	0.1903	238	0.1842	238	non-priority SNPs
11	rs11030339	28470321	7.072e-06	0.1903	239	0.1842	239	non-priority SNPs
12	rs10784465	65882536	7.074e-06	0.1903	240	0.1842	240	non-priority SNPs
11	rs10767725	28472710	7.074e-06	0.1903	241	0.1842	241	non-priority SNPs
11	rs10835342	28482783	7.083e-06	0.1903	242	0.1842	242	non-priority SNPs
11	rs7105555	28475406	7.084e-06	0.1903	243	0.1842	243	non-priority SNPs
11	rs11030344	28476993	7.093e-06	0.1903	244	0.1842	244	non-priority SNPs
11	rs7945266	28459977	7.139e-06	0.1905	245	0.1844	245	non-priority SNPs
11	rs10835339	28473392	7.163e-06	0.1905	246	0.1844	246	non-priority SNPs
12	rs1472259	65913960	7.223e-06	0.1905	247	0.1844	247	non-priority SNPs
4	rs1874345	90430568	7.263e-06	0.1905	248	0.1844	248	non-priority SNPs
20	rs761827	34207897	7.298e-06	0.1905	249	0.1844	249	non-priority SNPs
12	rs10878282	65850543	7.307e-06	0.1905	250	0.1844	250	non-priority SNPs
12	rs12579853	65683072	7.309e-06	0.1905	251	0.1844	251	non-priority SNPs
2	rs2042069	162869670	7.334e-06	0.1905	252	0.1844	252	non-priority SNPs
11	rs1584035	28499603	7.555e-06	0.1955	253	0.1892	253	non-priority SNPs
5	rs13156837	66122328	7.623e-06	0.1962	254	0.1899	254	non-priority SNPs
12	rs61921474	65710655	7.641e-06	0.1962	255	0.1899	255	non-priority SNPs
12	rs11175770	65851829	7.694e-06	0.1968	256	0.1905	256	non-priority SNPs
11	rs11030345	28485116	7.839e-06	0.1997	257	0.1933	257	non-priority SNPs
12	rs7963025	65844546	7.984e-06	0.2025	258	0.196	258	non-priority SNPs
12	rs35621308	65656484	8.012e-06	0.2025	259	0.196	259	non-priority SNPs
12	rs10878281	65845000	8.211e-06	0.2068	260	0.2001	260	non-priority SNPs

## Sheet: small molecule metabolic
Table S5d. SNPs within 20% sFDR which do not fall within the domain of small molecule metabolic
chromosome	snp	position	p_value	q_FDR	r_FDR	q_SFDR	r_SFDR	prior_group
12	rs77956314	117323367	9.331e-11	0.0002	1	0.0002	1	non-priority SNPs
12	rs75337356	117337254	6.248e-10	0.0002	10	0.0002	10	non-priority SNPs
12	rs112608342	117332597	6.372e-10	0.0002	11	0.0002	11	non-priority SNPs
12	rs12302173	117338504	6.586e-10	0.0002	12	0.0002	12	non-priority SNPs
12	rs12313220	117332881	6.623e-10	0.0002	13	0.0002	13	non-priority SNPs
12	rs7294919	117327592	6.682e-10	0.0002	14	0.0002	14	non-priority SNPs
12	rs7305705	117327651	6.708e-10	0.0002	15	0.0002	15	non-priority SNPs
12	rs7132910	117320658	6.728e-10	0.0002	16	0.0002	16	non-priority SNPs
12	rs113315762	117337237	6.759e-10	0.0002	17	0.0002	17	non-priority SNPs
12	rs7315280	117320938	6.822e-10	0.0002	18	0.0002	18	non-priority SNPs
12	rs7132339	117335912	6.928e-10	0.0002	19	0.0002	19	non-priority SNPs
12	rs113205216	117326943	1.403e-10	0.0002	2	0.0002	2	non-priority SNPs
12	rs11068224	117324967	1.433e-10	0.0002	3	0.0002	3	non-priority SNPs
12	rs113179672	117327241	1.493e-10	0.0002	4	0.0002	4	non-priority SNPs
12	rs7137149	117321662	2.88e-10	0.0002	5	0.0002	5	non-priority SNPs
12	rs61921502	65832468	2.918e-10	0.0002	6	0.0002	6	non-priority SNPs
12	rs146607495	117319202	5.227e-10	0.0002	7	0.0002	7	non-priority SNPs
12	rs12311895	117326927	5.913e-10	0.0002	8	0.0002	8	non-priority SNPs
12	rs78666825	117337154	6.153e-10	0.0002	9	0.0002	9	non-priority SNPs
12	rs113844630	117337103	7.88e-10	0.0003	20	0.0003	20	non-priority SNPs
12	rs10850728	117330483	8.616e-10	0.0003	21	0.0003	21	non-priority SNPs
12	rs11836634	117330844	9.217e-10	0.0003	22	0.0003	22	non-priority SNPs
12	rs111865233	117332156	1.709e-09	0.0005	23	0.0005	23	non-priority SNPs
12	rs12320925	117337101	1.774e-09	0.0005	24	0.0005	24	non-priority SNPs
12	rs76845667	117334487	5.043e-09	0.0013	25	0.0013	25	non-priority SNPs
12	rs7131959	117335615	5.334e-09	0.0013	26	0.0013	26	non-priority SNPs
12	rs7133290	117335944	5.407e-09	0.0013	27	0.0013	27	non-priority SNPs
12	rs79487293	65905126	2.438e-08	0.0057	28	0.0056	28	non-priority SNPs
12	rs117692586	117463770	5.5e-08	0.0124	29	0.0122	29	non-priority SNPs
12	rs716654	65869471	5.942e-08	0.013	30	0.0127	30	non-priority SNPs
12	rs1142467	65858214	6.324e-08	0.0133	31	0.0131	31	non-priority SNPs
12	rs1826664	65822140	6.507e-08	0.0133	32	0.0131	32	non-priority SNPs
12	rs73123652	65874956	8.379e-08	0.0166	33	0.0163	33	non-priority SNPs
12	rs61921499	65797275	1.182e-07	0.0226	34	0.0222	34	non-priority SNPs
12	rs11611334	65766282	1.209e-07	0.0226	35	0.0222	35	non-priority SNPs
12	rs17178139	65765944	1.437e-07	0.0261	36	0.0256	36	non-priority SNPs
12	rs17765551	65776840	1.528e-07	0.0268	37	0.0263	37	non-priority SNPs
12	rs56675568	65769841	1.568e-07	0.0268	38	0.0263	38	non-priority SNPs
12	rs11615101	65770783	1.597e-07	0.0268	39	0.0263	39	non-priority SNPs
12	rs73220476	117287112	1.662e-07	0.0272	40	0.0267	40	non-priority SNPs
12	rs17178006	65718299	2.535e-07	0.0405	41	0.0397	41	non-priority SNPs
12	rs1370938	65754242	2.616e-07	0.0408	42	0.04	42	non-priority SNPs
2	rs2268894	162856148	2.915e-07	0.0444	43	0.0435	43	non-priority SNPs
12	rs117425351	117409752	3.474e-07	0.0517	44	0.0507	44	non-priority SNPs
12	rs118025365	117477082	3.996e-07	0.0581	45	0.057	45	non-priority SNPs
12	rs117924143	117440958	4.258e-07	0.0606	46	0.0594	46	non-priority SNPs
12	rs117831534	117506632	4.914e-07	0.0684	47	0.0671	47	non-priority SNPs
11	rs7396827	28577867	7.275e-07	0.0992	48	0.0973	48	non-priority SNPs
11	rs7111968	28394024	9.542e-07	0.1275	49	0.1251	49	non-priority SNPs
11	rs10835321	28414268	2.958e-06	0.1524	100	0.1495	100	non-priority SNPs
11	rs4923535	28416646	3.006e-06	0.1524	101	0.1495	101	non-priority SNPs
5	rs2084129	66046529	3.028e-06	0.1524	102	0.1495	102	non-priority SNPs
2	rs12472555	162816728	3.037e-06	0.1524	103	0.1495	103	non-priority SNPs
11	rs7948373	28413082	3.05e-06	0.1524	104	0.1495	104	non-priority SNPs
12	rs10878283	65851171	3.061e-06	0.1524	105	0.1495	105	non-priority SNPs
11	rs6484373	28526247	3.084e-06	0.1524	106	0.1495	106	non-priority SNPs
11	rs10835314	28383960	3.088e-06	0.1524	107	0.1495	107	non-priority SNPs
11	rs10835323	28422109	3.098e-06	0.1524	108	0.1495	108	non-priority SNPs
11	rs4923531	28401860	3.11e-06	0.1524	109	0.1495	109	non-priority SNPs
11	rs10835351	28530944	3.115e-06	0.1524	110	0.1495	110	non-priority SNPs
11	rs4923544	28565174	3.128e-06	0.1524	111	0.1495	111	non-priority SNPs
5	rs11740234	66099359	3.129e-06	0.1524	112	0.1495	112	non-priority SNPs
11	rs7944588	28528440	3.142e-06	0.1524	113	0.1495	113	non-priority SNPs
11	rs7944587	28528438	3.142e-06	0.1524	114	0.1495	114	non-priority SNPs
11	rs61889192	28528608	3.148e-06	0.1524	115	0.1495	115	non-priority SNPs
11	rs10835357	28567636	3.181e-06	0.1524	116	0.1495	116	non-priority SNPs
11	rs11030372	28563944	3.21e-06	0.1524	117	0.1495	117	non-priority SNPs
11	rs11030371	28563532	3.215e-06	0.1524	118	0.1495	118	non-priority SNPs
11	rs4922803	28399558	3.218e-06	0.1524	119	0.1495	119	non-priority SNPs
11	rs11605699	28562521	3.22e-06	0.1524	120	0.1495	120	non-priority SNPs
11	rs10835356	28565801	3.221e-06	0.1524	121	0.1495	121	non-priority SNPs
11	rs1838059	28566616	3.222e-06	0.1524	122	0.1495	122	non-priority SNPs
11	rs11030358	28534064	3.228e-06	0.1524	123	0.1495	123	non-priority SNPs
11	rs11030368	28559341	3.233e-06	0.1524	124	0.1495	124	non-priority SNPs
11	rs2007527	28512834	3.237e-06	0.1524	125	0.1495	125	non-priority SNPs
11	rs11030374	28568413	3.241e-06	0.1524	126	0.1495	126	non-priority SNPs
11	rs9645635	28559995	3.264e-06	0.1524	127	0.1495	127	non-priority SNPs
11	rs4465354	28534233	3.265e-06	0.1524	128	0.1495	128	non-priority SNPs
11	rs11030370	28562244	3.266e-06	0.1524	129	0.1495	129	non-priority SNPs
11	rs7944721	28537505	3.273e-06	0.1524	130	0.1495	130	non-priority SNPs
11	rs4489727	28516078	3.327e-06	0.1524	131	0.1495	131	non-priority SNPs
11	rs12360793	28384757	3.332e-06	0.1524	132	0.1495	132	non-priority SNPs
11	rs6484375	28573675	3.335e-06	0.1524	133	0.1495	133	non-priority SNPs
11	rs10767726	28516369	3.355e-06	0.1524	134	0.1495	134	non-priority SNPs
11	rs1074267	28529506	3.373e-06	0.1524	135	0.1495	135	non-priority SNPs
11	rs7126224	28439406	3.419e-06	0.1524	136	0.1495	136	non-priority SNPs
11	rs10835349	28523376	3.427e-06	0.1524	137	0.1495	137	non-priority SNPs
2	rs116621170	55490139	3.449e-06	0.1524	138	0.1495	138	non-priority SNPs
11	rs10835347	28516942	3.453e-06	0.1524	139	0.1495	139	non-priority SNPs
11	rs11030376	28574639	3.497e-06	0.1524	140	0.1495	140	non-priority SNPs
11	rs11030367	28557129	3.501e-06	0.1524	141	0.1495	141	non-priority SNPs
11	rs17653807	28558304	3.513e-06	0.1524	142	0.1495	142	non-priority SNPs
11	rs10767722	28421185	3.52e-06	0.1524	143	0.1495	143	non-priority SNPs
11	rs7931194	28421542	3.529e-06	0.1524	144	0.1495	144	non-priority SNPs
11	rs7480281	28555667	3.54e-06	0.1524	145	0.1495	145	non-priority SNPs
11	rs10835350	28523385	3.547e-06	0.1524	146	0.1495	146	non-priority SNPs
11	rs12365038	28523459	3.553e-06	0.1524	147	0.1495	147	non-priority SNPs
11	rs34894163	28556277	3.559e-06	0.1524	148	0.1495	148	non-priority SNPs
11	rs4923532	28401900	3.561e-06	0.1524	149	0.1495	149	non-priority SNPs
2	rs4664442	162828001	3.578e-06	0.1524	150	0.1495	150	non-priority SNPs
6	rs16874892	14270739	3.598e-06	0.1524	151	0.1495	151	non-priority SNPs
11	rs11030377	28576651	3.598e-06	0.1524	152	0.1495	152	non-priority SNPs
11	rs9645613	28559464	3.601e-06	0.1524	153	0.1495	153	non-priority SNPs
11	rs4922805	28543098	3.602e-06	0.1524	154	0.1495	154	non-priority SNPs
12	rs7979584	65864251	3.623e-06	0.1524	155	0.1495	155	non-priority SNPs
11	rs4417256	28497639	3.662e-06	0.1524	156	0.1495	156	non-priority SNPs
12	rs1344945	65675628	3.684e-06	0.1524	157	0.1495	157	non-priority SNPs
11	rs11030354	28525124	3.704e-06	0.1524	158	0.1495	158	non-priority SNPs
11	rs1838061	28546150	3.74e-06	0.1524	159	0.1495	159	non-priority SNPs
11	rs17574195	28491733	3.863e-06	0.1524	160	0.1495	160	non-priority SNPs
11	rs7104616	28420524	3.883e-06	0.1524	161	0.1495	161	non-priority SNPs
11	rs7108518	28481593	3.902e-06	0.1524	162	0.1495	162	non-priority SNPs
11	rs7123683	28489926	3.907e-06	0.1524	163	0.1495	163	non-priority SNPs
11	rs10835353	28547534	3.92e-06	0.1524	164	0.1495	164	non-priority SNPs
11	rs10835354	28547545	3.935e-06	0.1524	165	0.1495	165	non-priority SNPs
11	rs17574853	28520346	3.955e-06	0.1524	166	0.1495	166	non-priority SNPs
11	rs10835355	28547658	3.966e-06	0.1524	167	0.1495	167	non-priority SNPs
12	rs12582039	65681936	3.969e-06	0.1524	168	0.1495	168	non-priority SNPs
11	rs990845	28548229	4.007e-06	0.1524	169	0.1495	169	non-priority SNPs
11	rs10835336	28462976	4.032e-06	0.1524	170	0.1495	170	non-priority SNPs
11	rs11030334	28463726	4.041e-06	0.1524	171	0.1495	171	non-priority SNPs
11	rs990846	28548408	4.078e-06	0.1524	172	0.1495	172	non-priority SNPs
11	rs7118730	28478785	4.087e-06	0.1524	173	0.1495	173	non-priority SNPs
11	rs7103868	28478402	4.087e-06	0.1524	174	0.1495	174	non-priority SNPs
11	rs4923541	28479535	4.098e-06	0.1524	175	0.1495	175	non-priority SNPs
11	rs11603115	28482399	4.115e-06	0.1524	176	0.1495	176	non-priority SNPs
11	rs453084	79594256	4.119e-06	0.1524	177	0.1495	177	non-priority SNPs
12	rs10878265	65759885	1.167e-06	0.1524	50	0.1495	50	non-priority SNPs
8	rs74597467	124108618	1.249e-06	0.1524	51	0.1495	51	non-priority SNPs
12	rs112339051	117348968	1.256e-06	0.1524	52	0.1495	52	non-priority SNPs
11	rs11030310	28405552	1.281e-06	0.1524	53	0.1495	53	non-priority SNPs
11	rs11030324	28431370	1.282e-06	0.1524	54	0.1495	54	non-priority SNPs
11	rs7124325	28399978	1.322e-06	0.1524	55	0.1495	55	non-priority SNPs
12	rs7306113	65855476	1.34e-06	0.1524	56	0.1495	56	non-priority SNPs
5	rs2289881	66084260	1.355e-06	0.1524	57	0.1495	57	non-priority SNPs
11	rs10835313	28380561	1.363e-06	0.1524	58	0.1495	58	non-priority SNPs
11	rs11030300	28392940	1.44e-06	0.1524	59	0.1495	59	non-priority SNPs
11	rs34470137	28414157	1.506e-06	0.1524	60	0.1495	60	non-priority SNPs
2	rs2287509	162854908	1.508e-06	0.1524	61	0.1495	61	non-priority SNPs
11	rs4923533	28416351	1.521e-06	0.1524	62	0.1495	62	non-priority SNPs
11	rs7112646	28394636	1.538e-06	0.1524	63	0.1495	63	non-priority SNPs
12	rs6581636	65849797	1.56e-06	0.1524	64	0.1495	64	non-priority SNPs
5	rs895376	66033805	1.577e-06	0.1524	65	0.1495	65	non-priority SNPs
12	rs6581639	65854114	1.582e-06	0.1524	66	0.1495	66	non-priority SNPs
5	rs4699891	66038209	1.764e-06	0.1524	67	0.1495	67	non-priority SNPs
12	rs4762076	65666134	1.937e-06	0.1524	68	0.1495	68	non-priority SNPs
11	rs7129135	28398034	1.95e-06	0.1524	69	0.1495	69	non-priority SNPs
2	rs6707646	162808640	2.018e-06	0.1524	70	0.1495	70	non-priority SNPs
11	rs10767719	28407967	2.02e-06	0.1524	71	0.1495	71	non-priority SNPs
11	rs7947147	28425239	2.028e-06	0.1524	72	0.1495	72	non-priority SNPs
2	rs2909457	162845855	2.116e-06	0.1524	73	0.1495	73	non-priority SNPs
11	rs11030316	28409010	2.128e-06	0.1524	74	0.1495	74	non-priority SNPs
11	rs11030309	28403292	2.224e-06	0.1524	75	0.1495	75	non-priority SNPs
11	rs12577283	28511596	2.228e-06	0.1524	76	0.1495	76	non-priority SNPs
11	rs11030323	28421065	2.244e-06	0.1524	77	0.1495	77	non-priority SNPs
11	rs1596297	28575986	2.26e-06	0.1524	78	0.1495	78	non-priority SNPs
11	rs11030308	28403169	2.28e-06	0.1524	79	0.1495	79	non-priority SNPs
2	rs7604885	162806408	2.298e-06	0.1524	80	0.1495	80	non-priority SNPs
11	rs2582905	28510100	2.417e-06	0.1524	81	0.1495	81	non-priority SNPs
11	rs4923536	28422496	2.42e-06	0.1524	82	0.1495	82	non-priority SNPs
2	rs7580486	162810159	2.461e-06	0.1524	83	0.1495	83	non-priority SNPs
11	rs7931626	28421841	2.537e-06	0.1524	84	0.1495	84	non-priority SNPs
11	rs4923534	28416425	2.576e-06	0.1524	85	0.1495	85	non-priority SNPs
11	rs6484371	28438811	2.581e-06	0.1524	87	0.1495	86	non-priority SNPs
10	rs12784431	135037575	2.581e-06	0.1524	86	0.1495	87	non-priority SNPs
11	rs7129440	28398114	2.755e-06	0.1524	88	0.1495	88	non-priority SNPs
11	rs7129166	28398139	2.758e-06	0.1524	89	0.1495	89	non-priority SNPs
11	rs11030330	28448117	2.763e-06	0.1524	90	0.1495	90	non-priority SNPs
2	rs4500960	162818621	2.772e-06	0.1524	91	0.1495	91	non-priority SNPs
6	rs78587286	14266689	2.867e-06	0.1524	92	0.1495	92	non-priority SNPs
11	rs11030297	28386180	2.873e-06	0.1524	93	0.1495	93	non-priority SNPs
11	rs10835316	28386699	2.891e-06	0.1524	94	0.1495	94	non-priority SNPs
11	rs6484367	28387459	2.904e-06	0.1524	95	0.1495	95	non-priority SNPs
11	rs7108101	28568914	2.935e-06	0.1524	97	0.1495	96	non-priority SNPs
10	rs11597218	135038088	2.935e-06	0.1524	96	0.1495	97	non-priority SNPs
10	rs11597199	135037981	2.94e-06	0.1524	98	0.1495	98	non-priority SNPs
11	rs10835322	28414391	2.952e-06	0.1524	99	0.1495	99	non-priority SNPs
11	rs4598653	28549266	4.175e-06	0.1536	178	0.1506	178	non-priority SNPs
11	rs11030295	28382374	4.266e-06	0.156	179	0.1531	179	non-priority SNPs
11	rs10501099	28537265	4.389e-06	0.1596	180	0.1566	180	non-priority SNPs
12	rs11612273	65707858	4.457e-06	0.1604	181	0.1574	181	non-priority SNPs
5	rs11750177	66099352	4.46e-06	0.1604	182	0.1574	182	non-priority SNPs
12	rs17824630	65717061	4.494e-06	0.1604	183	0.1574	183	non-priority SNPs
5	rs7736147	66104174	4.509e-06	0.1604	184	0.1574	184	non-priority SNPs
20	rs6060507	34198334	4.59e-06	0.1618	185	0.1587	185	non-priority SNPs
11	rs1811450	28500993	4.599e-06	0.1618	186	0.1587	186	non-priority SNPs
20	rs6060504	34197619	4.622e-06	0.1618	187	0.1587	187	non-priority SNPs
11	rs12788184	28389866	4.769e-06	0.1661	188	0.1629	188	non-priority SNPs
11	rs10835335	28462815	4.822e-06	0.167	189	0.1639	189	non-priority SNPs
5	rs7704890	66115575	5.156e-06	0.1774	190	0.174	190	non-priority SNPs
11	rs17653348	28539304	5.185e-06	0.1774	191	0.174	191	non-priority SNPs
2	rs2970932	162858200	5.211e-06	0.1774	192	0.174	192	non-priority SNPs
11	rs35347860	28539394	5.229e-06	0.1774	193	0.174	193	non-priority SNPs
5	rs34257018	66080929	5.261e-06	0.1775	194	0.1742	194	non-priority SNPs
11	rs11030331	28450208	5.397e-06	0.1812	195	0.1778	195	non-priority SNPs
12	rs10878285	65874288	5.508e-06	0.184	196	0.1805	196	non-priority SNPs
5	rs11739093	66110768	5.581e-06	0.1855	197	0.1819	197	non-priority SNPs
11	rs10835325	28445390	5.712e-06	0.1886	198	0.1851	198	non-priority SNPs
11	rs2582904	28506048	5.734e-06	0.1886	199	0.1851	199	non-priority SNPs
11	rs7935201	28547743	5.803e-06	0.19	200	0.1863	200	non-priority SNPs
11	rs10835341	28481834	5.896e-06	0.1903	201	0.1867	201	non-priority SNPs
12	rs11614220	65668987	6.007e-06	0.1903	202	0.1867	202	non-priority SNPs
2	rs2970933	162854276	6.017e-06	0.1903	203	0.1867	203	non-priority SNPs
11	rs10835327	28445687	6.09e-06	0.1903	204	0.1867	204	non-priority SNPs
5	rs4700164	66114682	6.109e-06	0.1903	205	0.1867	205	non-priority SNPs
11	rs7931948	28446290	6.136e-06	0.1903	206	0.1867	206	non-priority SNPs
11	rs10835328	28445710	6.14e-06	0.1903	207	0.1867	207	non-priority SNPs
11	rs11030328	28447142	6.237e-06	0.1903	208	0.1867	208	non-priority SNPs
11	rs11030332	28450798	6.251e-06	0.1903	209	0.1867	209	non-priority SNPs
11	rs10835332	28449247	6.258e-06	0.1903	210	0.1867	210	non-priority SNPs
20	rs11698601	34205035	6.303e-06	0.1903	211	0.1867	211	non-priority SNPs
12	rs7956325	65882981	6.357e-06	0.1903	212	0.1867	212	non-priority SNPs
10	rs4357613	135045512	6.366e-06	0.1903	213	0.1867	213	non-priority SNPs
11	rs7947030	28455268	6.372e-06	0.1903	214	0.1867	214	non-priority SNPs
11	rs4543974	28455794	6.392e-06	0.1903	215	0.1867	215	non-priority SNPs
11	rs7932458	28446722	6.418e-06	0.1903	216	0.1867	216	non-priority SNPs
12	rs7313055	65667847	6.499e-06	0.1903	217	0.1867	217	non-priority SNPs
11	rs4244535	28457737	6.511e-06	0.1903	218	0.1867	218	non-priority SNPs
12	rs10784445	65666390	6.71e-06	0.1903	219	0.1867	219	non-priority SNPs
11	rs17573971	28487807	6.733e-06	0.1903	220	0.1867	220	non-priority SNPs
11	rs1443127	28483632	6.755e-06	0.1903	221	0.1867	221	non-priority SNPs
11	rs4547081	28486224	6.774e-06	0.1903	222	0.1867	222	non-priority SNPs
11	rs12361005	28485403	6.788e-06	0.1903	223	0.1867	223	non-priority SNPs
11	rs10742195	28485008	6.815e-06	0.1903	224	0.1867	224	non-priority SNPs
11	rs7947768	28455860	6.896e-06	0.1903	225	0.1867	225	non-priority SNPs
11	rs2582900	28491489	6.942e-06	0.1903	226	0.1867	226	non-priority SNPs
12	rs79623590	65670481	7.008e-06	0.1903	227	0.1867	227	non-priority SNPs
11	rs7111851	28464705	7.011e-06	0.1903	228	0.1867	228	non-priority SNPs
11	rs7130471	28456861	7.019e-06	0.1903	229	0.1867	229	non-priority SNPs
11	rs12274444	28480059	7.035e-06	0.1903	230	0.1867	230	non-priority SNPs
11	rs2002304	28480550	7.038e-06	0.1903	231	0.1867	231	non-priority SNPs
11	rs11030341	28473301	7.038e-06	0.1903	232	0.1867	232	non-priority SNPs
11	rs7127278	28473539	7.041e-06	0.1903	233	0.1867	233	non-priority SNPs
11	rs7127321	28473690	7.043e-06	0.1903	235	0.1867	234	non-priority SNPs
11	rs7107532	28480924	7.043e-06	0.1903	234	0.1867	235	non-priority SNPs
11	rs7130732	28473966	7.044e-06	0.1903	236	0.1867	236	non-priority SNPs
11	rs6484372	28467517	7.046e-06	0.1903	237	0.1867	237	non-priority SNPs
12	rs11175709	65665574	7.061e-06	0.1903	238	0.1867	238	non-priority SNPs
11	rs11030339	28470321	7.072e-06	0.1903	239	0.1867	239	non-priority SNPs
12	rs10784465	65882536	7.074e-06	0.1903	240	0.1867	240	non-priority SNPs
11	rs10767725	28472710	7.074e-06	0.1903	241	0.1867	241	non-priority SNPs
11	rs10835342	28482783	7.083e-06	0.1903	242	0.1867	242	non-priority SNPs
11	rs7105555	28475406	7.084e-06	0.1903	243	0.1867	243	non-priority SNPs
11	rs11030344	28476993	7.093e-06	0.1903	244	0.1867	244	non-priority SNPs
11	rs7945266	28459977	7.139e-06	0.1905	245	0.1869	245	non-priority SNPs
11	rs10835339	28473392	7.163e-06	0.1905	246	0.1869	246	non-priority SNPs
12	rs1472259	65913960	7.223e-06	0.1905	247	0.1869	247	non-priority SNPs
4	rs1874345	90430568	7.263e-06	0.1905	248	0.1869	248	non-priority SNPs
20	rs761827	34207897	7.298e-06	0.1905	249	0.1869	249	non-priority SNPs
12	rs10878282	65850543	7.307e-06	0.1905	250	0.1869	250	non-priority SNPs
12	rs12579853	65683072	7.309e-06	0.1905	251	0.1869	251	non-priority SNPs
2	rs2042069	162869670	7.334e-06	0.1905	252	0.1869	252	non-priority SNPs
11	rs1584035	28499603	7.555e-06	0.1955	253	0.1918	253	non-priority SNPs
5	rs13156837	66122328	7.623e-06	0.1962	254	0.1924	254	non-priority SNPs
12	rs61921474	65710655	7.641e-06	0.1962	255	0.1924	255	non-priority SNPs
12	rs11175770	65851829	7.694e-06	0.1968	256	0.193	256	non-priority SNPs
11	rs11030345	28485116	7.839e-06	0.1997	257	0.1959	257	non-priority SNPs
12	rs7963025	65844546	7.984e-06	0.2025	258	0.1987	258	non-priority SNPs
12	rs35621308	65656484	8.012e-06	0.2025	259	0.1987	259	non-priority SNPs
12	rs10878281	65845000	8.211e-06	0.2068	260	0.2028	260	non-priority SNPs

## Sheet: lipid metabolic process
Table S5e. SNPs within 20% sFDR which do not fall within the domain of lipid metabolic process
chromosome	snp	position	p_value	q_FDR	r_FDR	q_SFDR	r_SFDR	prior_group
12	rs77956314	117323367	9.331e-11	0.0002	1	0.0002	1	non-priority SNPs
12	rs75337356	117337254	6.248e-10	0.0002	10	0.0002	10	non-priority SNPs
12	rs112608342	117332597	6.372e-10	0.0002	11	0.0002	11	non-priority SNPs
12	rs12302173	117338504	6.586e-10	0.0002	12	0.0002	12	non-priority SNPs
12	rs12313220	117332881	6.623e-10	0.0002	13	0.0002	13	non-priority SNPs
12	rs7294919	117327592	6.682e-10	0.0002	14	0.0002	14	non-priority SNPs
12	rs7305705	117327651	6.708e-10	0.0002	15	0.0002	15	non-priority SNPs
12	rs7132910	117320658	6.728e-10	0.0002	16	0.0002	16	non-priority SNPs
12	rs113315762	117337237	6.759e-10	0.0002	17	0.0002	17	non-priority SNPs
12	rs7315280	117320938	6.822e-10	0.0002	18	0.0002	18	non-priority SNPs
12	rs7132339	117335912	6.928e-10	0.0002	19	0.0002	19	non-priority SNPs
12	rs113205216	117326943	1.403e-10	0.0002	2	0.0002	2	non-priority SNPs
12	rs11068224	117324967	1.433e-10	0.0002	3	0.0002	3	non-priority SNPs
12	rs113179672	117327241	1.493e-10	0.0002	4	0.0002	4	non-priority SNPs
12	rs7137149	117321662	2.88e-10	0.0002	5	0.0002	5	non-priority SNPs
12	rs61921502	65832468	2.918e-10	0.0002	6	0.0002	6	non-priority SNPs
12	rs146607495	117319202	5.227e-10	0.0002	7	0.0002	7	non-priority SNPs
12	rs12311895	117326927	5.913e-10	0.0002	8	0.0002	8	non-priority SNPs
12	rs78666825	117337154	6.153e-10	0.0002	9	0.0002	9	non-priority SNPs
12	rs113844630	117337103	7.88e-10	0.0003	20	0.0003	20	non-priority SNPs
12	rs10850728	117330483	8.616e-10	0.0003	21	0.0003	21	non-priority SNPs
12	rs11836634	117330844	9.217e-10	0.0003	22	0.0003	22	non-priority SNPs
12	rs111865233	117332156	1.709e-09	0.0005	23	0.0005	23	non-priority SNPs
12	rs12320925	117337101	1.774e-09	0.0005	24	0.0005	24	non-priority SNPs
12	rs76845667	117334487	5.043e-09	0.0013	25	0.0013	25	non-priority SNPs
12	rs7131959	117335615	5.334e-09	0.0013	26	0.0013	26	non-priority SNPs
12	rs7133290	117335944	5.407e-09	0.0013	27	0.0013	27	non-priority SNPs
12	rs79487293	65905126	2.438e-08	0.0057	28	0.0056	28	non-priority SNPs
12	rs117692586	117463770	5.5e-08	0.0124	29	0.0123	29	non-priority SNPs
12	rs716654	65869471	5.942e-08	0.013	30	0.0128	30	non-priority SNPs
12	rs1142467	65858214	6.324e-08	0.0133	31	0.0132	31	non-priority SNPs
12	rs1826664	65822140	6.507e-08	0.0133	32	0.0132	32	non-priority SNPs
12	rs73123652	65874956	8.379e-08	0.0166	33	0.0165	33	non-priority SNPs
12	rs61921499	65797275	1.182e-07	0.0226	34	0.0224	34	non-priority SNPs
12	rs11611334	65766282	1.209e-07	0.0226	35	0.0224	35	non-priority SNPs
12	rs17178139	65765944	1.437e-07	0.0261	36	0.0259	36	non-priority SNPs
12	rs17765551	65776840	1.528e-07	0.0268	37	0.0265	37	non-priority SNPs
12	rs56675568	65769841	1.568e-07	0.0268	38	0.0265	38	non-priority SNPs
12	rs11615101	65770783	1.597e-07	0.0268	39	0.0265	39	non-priority SNPs
12	rs73220476	117287112	1.662e-07	0.0272	40	0.0269	40	non-priority SNPs
12	rs17178006	65718299	2.535e-07	0.0405	41	0.0401	41	non-priority SNPs
12	rs1370938	65754242	2.616e-07	0.0408	42	0.0404	42	non-priority SNPs
2	rs2268894	162856148	2.915e-07	0.0444	43	0.0439	43	non-priority SNPs
12	rs117425351	117409752	3.474e-07	0.0517	44	0.0512	44	non-priority SNPs
12	rs118025365	117477082	3.996e-07	0.0581	45	0.0575	45	non-priority SNPs
12	rs117924143	117440958	4.258e-07	0.0606	46	0.06	46	non-priority SNPs
12	rs117831534	117506632	4.914e-07	0.0684	47	0.0678	47	non-priority SNPs
11	rs7396827	28577867	7.275e-07	0.0992	48	0.0982	48	non-priority SNPs
11	rs7111968	28394024	9.542e-07	0.1275	49	0.1262	49	non-priority SNPs
2	rs12472555	162816728	3.037e-06	0.1524	103	0.1508	103	non-priority SNPs
2	rs116621170	55490139	3.449e-06	0.1524	138	0.1508	138	non-priority SNPs
2	rs4664442	162828001	3.578e-06	0.1524	150	0.1508	150	non-priority SNPs
2	rs2287509	162854908	1.508e-06	0.1524	61	0.1508	61	non-priority SNPs
2	rs6707646	162808640	2.018e-06	0.1524	70	0.1508	70	non-priority SNPs
2	rs2909457	162845855	2.116e-06	0.1524	73	0.1508	73	non-priority SNPs
2	rs7604885	162806408	2.298e-06	0.1524	80	0.1508	80	non-priority SNPs
2	rs7580486	162810159	2.461e-06	0.1524	83	0.1508	83	non-priority SNPs
2	rs4500960	162818621	2.772e-06	0.1524	91	0.1508	91	non-priority SNPs
5	rs2084129	66046529	3.028e-06	0.1524	102	0.1508	102	non-priority SNPs
5	rs11740234	66099359	3.129e-06	0.1524	112	0.1508	112	non-priority SNPs
5	rs2289881	66084260	1.355e-06	0.1524	57	0.1508	57	non-priority SNPs
5	rs895376	66033805	1.577e-06	0.1524	65	0.1508	65	non-priority SNPs
5	rs4699891	66038209	1.764e-06	0.1524	67	0.1508	67	non-priority SNPs
6	rs16874892	14270739	3.598e-06	0.1524	151	0.1508	151	non-priority SNPs
6	rs78587286	14266689	2.867e-06	0.1524	92	0.1508	92	non-priority SNPs
8	rs74597467	124108618	1.249e-06	0.1524	51	0.1508	51	non-priority SNPs
10	rs12784431	135037575	2.581e-06	0.1524	86	0.1508	87	non-priority SNPs
10	rs11597218	135038088	2.935e-06	0.1524	96	0.1508	97	non-priority SNPs
10	rs11597199	135037981	2.94e-06	0.1524	98	0.1508	98	non-priority SNPs
11	rs10835321	28414268	2.958e-06	0.1524	100	0.1508	100	non-priority SNPs
11	rs4923535	28416646	3.006e-06	0.1524	101	0.1508	101	non-priority SNPs
11	rs7948373	28413082	3.05e-06	0.1524	104	0.1508	104	non-priority SNPs
11	rs6484373	28526247	3.084e-06	0.1524	106	0.1508	106	non-priority SNPs
11	rs10835314	28383960	3.088e-06	0.1524	107	0.1508	107	non-priority SNPs
11	rs10835323	28422109	3.098e-06	0.1524	108	0.1508	108	non-priority SNPs
11	rs4923531	28401860	3.11e-06	0.1524	109	0.1508	109	non-priority SNPs
11	rs10835351	28530944	3.115e-06	0.1524	110	0.1508	110	non-priority SNPs
11	rs4923544	28565174	3.128e-06	0.1524	111	0.1508	111	non-priority SNPs
11	rs7944588	28528440	3.142e-06	0.1524	113	0.1508	113	non-priority SNPs
11	rs7944587	28528438	3.142e-06	0.1524	114	0.1508	114	non-priority SNPs
11	rs61889192	28528608	3.148e-06	0.1524	115	0.1508	115	non-priority SNPs
11	rs10835357	28567636	3.181e-06	0.1524	116	0.1508	116	non-priority SNPs
11	rs11030372	28563944	3.21e-06	0.1524	117	0.1508	117	non-priority SNPs
11	rs11030371	28563532	3.215e-06	0.1524	118	0.1508	118	non-priority SNPs
11	rs4922803	28399558	3.218e-06	0.1524	119	0.1508	119	non-priority SNPs
11	rs11605699	28562521	3.22e-06	0.1524	120	0.1508	120	non-priority SNPs
11	rs10835356	28565801	3.221e-06	0.1524	121	0.1508	121	non-priority SNPs
11	rs1838059	28566616	3.222e-06	0.1524	122	0.1508	122	non-priority SNPs
11	rs11030358	28534064	3.228e-06	0.1524	123	0.1508	123	non-priority SNPs
11	rs11030368	28559341	3.233e-06	0.1524	124	0.1508	124	non-priority SNPs
11	rs2007527	28512834	3.237e-06	0.1524	125	0.1508	125	non-priority SNPs
11	rs11030374	28568413	3.241e-06	0.1524	126	0.1508	126	non-priority SNPs
11	rs9645635	28559995	3.264e-06	0.1524	127	0.1508	127	non-priority SNPs
11	rs4465354	28534233	3.265e-06	0.1524	128	0.1508	128	non-priority SNPs
11	rs11030370	28562244	3.266e-06	0.1524	129	0.1508	129	non-priority SNPs
11	rs7944721	28537505	3.273e-06	0.1524	130	0.1508	130	non-priority SNPs
11	rs4489727	28516078	3.327e-06	0.1524	131	0.1508	131	non-priority SNPs
11	rs12360793	28384757	3.332e-06	0.1524	132	0.1508	132	non-priority SNPs
11	rs6484375	28573675	3.335e-06	0.1524	133	0.1508	133	non-priority SNPs
11	rs10767726	28516369	3.355e-06	0.1524	134	0.1508	134	non-priority SNPs
11	rs1074267	28529506	3.373e-06	0.1524	135	0.1508	135	non-priority SNPs
11	rs7126224	28439406	3.419e-06	0.1524	136	0.1508	136	non-priority SNPs
11	rs10835349	28523376	3.427e-06	0.1524	137	0.1508	137	non-priority SNPs
11	rs10835347	28516942	3.453e-06	0.1524	139	0.1508	139	non-priority SNPs
11	rs11030376	28574639	3.497e-06	0.1524	140	0.1508	140	non-priority SNPs
11	rs11030367	28557129	3.501e-06	0.1524	141	0.1508	141	non-priority SNPs
11	rs17653807	28558304	3.513e-06	0.1524	142	0.1508	142	non-priority SNPs
11	rs10767722	28421185	3.52e-06	0.1524	143	0.1508	143	non-priority SNPs
11	rs7931194	28421542	3.529e-06	0.1524	144	0.1508	144	non-priority SNPs
11	rs7480281	28555667	3.54e-06	0.1524	145	0.1508	145	non-priority SNPs
11	rs10835350	28523385	3.547e-06	0.1524	146	0.1508	146	non-priority SNPs
11	rs12365038	28523459	3.553e-06	0.1524	147	0.1508	147	non-priority SNPs
11	rs34894163	28556277	3.559e-06	0.1524	148	0.1508	148	non-priority SNPs
11	rs4923532	28401900	3.561e-06	0.1524	149	0.1508	149	non-priority SNPs
11	rs11030377	28576651	3.598e-06	0.1524	152	0.1508	152	non-priority SNPs
11	rs9645613	28559464	3.601e-06	0.1524	153	0.1508	153	non-priority SNPs
11	rs4922805	28543098	3.602e-06	0.1524	154	0.1508	154	non-priority SNPs
11	rs4417256	28497639	3.662e-06	0.1524	156	0.1508	156	non-priority SNPs
11	rs11030354	28525124	3.704e-06	0.1524	158	0.1508	158	non-priority SNPs
11	rs1838061	28546150	3.74e-06	0.1524	159	0.1508	159	non-priority SNPs
11	rs17574195	28491733	3.863e-06	0.1524	160	0.1508	160	non-priority SNPs
11	rs7104616	28420524	3.883e-06	0.1524	161	0.1508	161	non-priority SNPs
11	rs7108518	28481593	3.902e-06	0.1524	162	0.1508	162	non-priority SNPs
11	rs7123683	28489926	3.907e-06	0.1524	163	0.1508	163	non-priority SNPs
11	rs10835353	28547534	3.92e-06	0.1524	164	0.1508	164	non-priority SNPs
11	rs10835354	28547545	3.935e-06	0.1524	165	0.1508	165	non-priority SNPs
11	rs17574853	28520346	3.955e-06	0.1524	166	0.1508	166	non-priority SNPs
11	rs10835355	28547658	3.966e-06	0.1524	167	0.1508	167	non-priority SNPs
11	rs990845	28548229	4.007e-06	0.1524	169	0.1508	169	non-priority SNPs
11	rs10835336	28462976	4.032e-06	0.1524	170	0.1508	170	non-priority SNPs
11	rs11030334	28463726	4.041e-06	0.1524	171	0.1508	171	non-priority SNPs
11	rs990846	28548408	4.078e-06	0.1524	172	0.1508	172	non-priority SNPs
11	rs7118730	28478785	4.087e-06	0.1524	173	0.1508	173	non-priority SNPs
11	rs7103868	28478402	4.087e-06	0.1524	174	0.1508	174	non-priority SNPs
11	rs4923541	28479535	4.098e-06	0.1524	175	0.1508	175	non-priority SNPs
11	rs11603115	28482399	4.115e-06	0.1524	176	0.1508	176	non-priority SNPs
11	rs453084	79594256	4.119e-06	0.1524	177	0.1508	177	non-priority SNPs
11	rs11030310	28405552	1.281e-06	0.1524	53	0.1508	53	non-priority SNPs
11	rs11030324	28431370	1.282e-06	0.1524	54	0.1508	54	non-priority SNPs
11	rs7124325	28399978	1.322e-06	0.1524	55	0.1508	55	non-priority SNPs
11	rs10835313	28380561	1.363e-06	0.1524	58	0.1508	58	non-priority SNPs
11	rs11030300	28392940	1.44e-06	0.1524	59	0.1508	59	non-priority SNPs
11	rs34470137	28414157	1.506e-06	0.1524	60	0.1508	60	non-priority SNPs
11	rs4923533	28416351	1.521e-06	0.1524	62	0.1508	62	non-priority SNPs
11	rs7112646	28394636	1.538e-06	0.1524	63	0.1508	63	non-priority SNPs
11	rs7129135	28398034	1.95e-06	0.1524	69	0.1508	69	non-priority SNPs
11	rs10767719	28407967	2.02e-06	0.1524	71	0.1508	71	non-priority SNPs
11	rs7947147	28425239	2.028e-06	0.1524	72	0.1508	72	non-priority SNPs
11	rs11030316	28409010	2.128e-06	0.1524	74	0.1508	74	non-priority SNPs
11	rs11030309	28403292	2.224e-06	0.1524	75	0.1508	75	non-priority SNPs
11	rs12577283	28511596	2.228e-06	0.1524	76	0.1508	76	non-priority SNPs
11	rs11030323	28421065	2.244e-06	0.1524	77	0.1508	77	non-priority SNPs
11	rs1596297	28575986	2.26e-06	0.1524	78	0.1508	78	non-priority SNPs
11	rs11030308	28403169	2.28e-06	0.1524	79	0.1508	79	non-priority SNPs
11	rs2582905	28510100	2.417e-06	0.1524	81	0.1508	81	non-priority SNPs
11	rs4923536	28422496	2.42e-06	0.1524	82	0.1508	82	non-priority SNPs
11	rs7931626	28421841	2.537e-06	0.1524	84	0.1508	84	non-priority SNPs
11	rs4923534	28416425	2.576e-06	0.1524	85	0.1508	85	non-priority SNPs
11	rs6484371	28438811	2.581e-06	0.1524	87	0.1508	86	non-priority SNPs
11	rs7129440	28398114	2.755e-06	0.1524	88	0.1508	88	non-priority SNPs
11	rs7129166	28398139	2.758e-06	0.1524	89	0.1508	89	non-priority SNPs
11	rs11030330	28448117	2.763e-06	0.1524	90	0.1508	90	non-priority SNPs
11	rs11030297	28386180	2.873e-06	0.1524	93	0.1508	93	non-priority SNPs
11	rs10835316	28386699	2.891e-06	0.1524	94	0.1508	94	non-priority SNPs
11	rs6484367	28387459	2.904e-06	0.1524	95	0.1508	95	non-priority SNPs
11	rs7108101	28568914	2.935e-06	0.1524	97	0.1508	96	non-priority SNPs
11	rs10835322	28414391	2.952e-06	0.1524	99	0.1508	99	non-priority SNPs
12	rs10878283	65851171	3.061e-06	0.1524	105	0.1508	105	non-priority SNPs
12	rs7979584	65864251	3.623e-06	0.1524	155	0.1508	155	non-priority SNPs
12	rs1344945	65675628	3.684e-06	0.1524	157	0.1508	157	non-priority SNPs
12	rs12582039	65681936	3.969e-06	0.1524	168	0.1508	168	non-priority SNPs
12	rs10878265	65759885	1.167e-06	0.1524	50	0.1508	50	non-priority SNPs
12	rs112339051	117348968	1.256e-06	0.1524	52	0.1508	52	non-priority SNPs
12	rs7306113	65855476	1.34e-06	0.1524	56	0.1508	56	non-priority SNPs
12	rs6581636	65849797	1.56e-06	0.1524	64	0.1508	64	non-priority SNPs
12	rs6581639	65854114	1.582e-06	0.1524	66	0.1508	66	non-priority SNPs
12	rs4762076	65666134	1.937e-06	0.1524	68	0.1508	68	non-priority SNPs
11	rs4598653	28549266	4.175e-06	0.1536	178	0.152	178	non-priority SNPs
11	rs11030295	28382374	4.266e-06	0.156	179	0.1544	179	non-priority SNPs
11	rs10501099	28537265	4.389e-06	0.1596	180	0.158	180	non-priority SNPs
5	rs11750177	66099352	4.46e-06	0.1604	182	0.1588	182	non-priority SNPs
5	rs7736147	66104174	4.509e-06	0.1604	184	0.1588	184	non-priority SNPs
12	rs11612273	65707858	4.457e-06	0.1604	181	0.1588	181	non-priority SNPs
12	rs17824630	65717061	4.494e-06	0.1604	183	0.1588	183	non-priority SNPs
11	rs1811450	28500993	4.599e-06	0.1618	186	0.1602	186	non-priority SNPs
20	rs6060507	34198334	4.59e-06	0.1618	185	0.1602	185	non-priority SNPs
20	rs6060504	34197619	4.622e-06	0.1618	187	0.1602	187	non-priority SNPs
11	rs12788184	28389866	4.769e-06	0.1661	188	0.1644	188	non-priority SNPs
11	rs10835335	28462815	4.822e-06	0.167	189	0.1653	189	non-priority SNPs
2	rs2970932	162858200	5.211e-06	0.1774	192	0.1756	192	non-priority SNPs
5	rs7704890	66115575	5.156e-06	0.1774	190	0.1756	190	non-priority SNPs
11	rs17653348	28539304	5.185e-06	0.1774	191	0.1756	191	non-priority SNPs
11	rs35347860	28539394	5.229e-06	0.1774	193	0.1756	193	non-priority SNPs
5	rs34257018	66080929	5.261e-06	0.1775	194	0.1757	194	non-priority SNPs
11	rs11030331	28450208	5.397e-06	0.1812	195	0.1793	195	non-priority SNPs
12	rs10878285	65874288	5.508e-06	0.184	196	0.1821	196	non-priority SNPs
5	rs11739093	66110768	5.581e-06	0.1855	197	0.1836	197	non-priority SNPs
11	rs10835325	28445390	5.712e-06	0.1886	198	0.1867	198	non-priority SNPs
11	rs2582904	28506048	5.734e-06	0.1886	199	0.1867	199	non-priority SNPs
11	rs7935201	28547743	5.803e-06	0.19	200	0.188	200	non-priority SNPs
2	rs2970933	162854276	6.017e-06	0.1903	203	0.1884	203	non-priority SNPs
5	rs4700164	66114682	6.109e-06	0.1903	205	0.1884	205	non-priority SNPs
10	rs4357613	135045512	6.366e-06	0.1903	213	0.1884	213	non-priority SNPs
11	rs10835341	28481834	5.896e-06	0.1903	201	0.1884	201	non-priority SNPs
11	rs10835327	28445687	6.09e-06	0.1903	204	0.1884	204	non-priority SNPs
11	rs7931948	28446290	6.136e-06	0.1903	206	0.1884	206	non-priority SNPs
11	rs10835328	28445710	6.14e-06	0.1903	207	0.1884	207	non-priority SNPs
11	rs11030328	28447142	6.237e-06	0.1903	208	0.1884	208	non-priority SNPs
11	rs11030332	28450798	6.251e-06	0.1903	209	0.1884	209	non-priority SNPs
11	rs10835332	28449247	6.258e-06	0.1903	210	0.1884	210	non-priority SNPs
11	rs7947030	28455268	6.372e-06	0.1903	214	0.1884	214	non-priority SNPs
11	rs4543974	28455794	6.392e-06	0.1903	215	0.1884	215	non-priority SNPs
11	rs7932458	28446722	6.418e-06	0.1903	216	0.1884	216	non-priority SNPs
11	rs4244535	28457737	6.511e-06	0.1903	218	0.1884	218	non-priority SNPs
11	rs17573971	28487807	6.733e-06	0.1903	220	0.1884	220	non-priority SNPs
11	rs1443127	28483632	6.755e-06	0.1903	221	0.1884	221	non-priority SNPs
11	rs4547081	28486224	6.774e-06	0.1903	222	0.1884	222	non-priority SNPs
11	rs12361005	28485403	6.788e-06	0.1903	223	0.1884	223	non-priority SNPs
11	rs10742195	28485008	6.815e-06	0.1903	224	0.1884	224	non-priority SNPs
11	rs7947768	28455860	6.896e-06	0.1903	225	0.1884	225	non-priority SNPs
11	rs2582900	28491489	6.942e-06	0.1903	226	0.1884	226	non-priority SNPs
11	rs7111851	28464705	7.011e-06	0.1903	228	0.1884	228	non-priority SNPs
11	rs7130471	28456861	7.019e-06	0.1903	229	0.1884	229	non-priority SNPs
11	rs12274444	28480059	7.035e-06	0.1903	230	0.1884	230	non-priority SNPs
11	rs2002304	28480550	7.038e-06	0.1903	231	0.1884	231	non-priority SNPs
11	rs11030341	28473301	7.038e-06	0.1903	232	0.1884	232	non-priority SNPs
11	rs7127278	28473539	7.041e-06	0.1903	233	0.1884	233	non-priority SNPs
11	rs7127321	28473690	7.043e-06	0.1903	235	0.1884	234	non-priority SNPs
11	rs7107532	28480924	7.043e-06	0.1903	234	0.1884	235	non-priority SNPs
11	rs7130732	28473966	7.044e-06	0.1903	236	0.1884	236	non-priority SNPs
11	rs6484372	28467517	7.046e-06	0.1903	237	0.1884	237	non-priority SNPs
11	rs11030339	28470321	7.072e-06	0.1903	239	0.1884	239	non-priority SNPs
11	rs10767725	28472710	7.074e-06	0.1903	241	0.1884	241	non-priority SNPs
11	rs10835342	28482783	7.083e-06	0.1903	242	0.1884	242	non-priority SNPs
11	rs7105555	28475406	7.084e-06	0.1903	243	0.1884	243	non-priority SNPs
11	rs11030344	28476993	7.093e-06	0.1903	244	0.1884	244	non-priority SNPs
12	rs11614220	65668987	6.007e-06	0.1903	202	0.1884	202	non-priority SNPs
12	rs7956325	65882981	6.357e-06	0.1903	212	0.1884	212	non-priority SNPs
12	rs7313055	65667847	6.499e-06	0.1903	217	0.1884	217	non-priority SNPs
12	rs10784445	65666390	6.71e-06	0.1903	219	0.1884	219	non-priority SNPs
12	rs79623590	65670481	7.008e-06	0.1903	227	0.1884	227	non-priority SNPs
12	rs11175709	65665574	7.061e-06	0.1903	238	0.1884	238	non-priority SNPs
12	rs10784465	65882536	7.074e-06	0.1903	240	0.1884	240	non-priority SNPs
20	rs11698601	34205035	6.303e-06	0.1903	211	0.1884	211	non-priority SNPs
2	rs2042069	162869670	7.334e-06	0.1905	252	0.1886	252	non-priority SNPs
4	rs1874345	90430568	7.263e-06	0.1905	248	0.1886	248	non-priority SNPs
11	rs7945266	28459977	7.139e-06	0.1905	245	0.1886	245	non-priority SNPs
11	rs10835339	28473392	7.163e-06	0.1905	246	0.1886	246	non-priority SNPs
12	rs1472259	65913960	7.223e-06	0.1905	247	0.1886	247	non-priority SNPs
12	rs10878282	65850543	7.307e-06	0.1905	250	0.1886	250	non-priority SNPs
12	rs12579853	65683072	7.309e-06	0.1905	251	0.1886	251	non-priority SNPs
20	rs761827	34207897	7.298e-06	0.1905	249	0.1886	249	non-priority SNPs
11	rs1584035	28499603	7.555e-06	0.1955	253	0.1935	253	non-priority SNPs
5	rs13156837	66122328	7.623e-06	0.1962	254	0.1942	254	non-priority SNPs
12	rs61921474	65710655	7.641e-06	0.1962	255	0.1942	255	non-priority SNPs
12	rs11175770	65851829	7.694e-06	0.1968	256	0.1948	256	non-priority SNPs
11	rs11030345	28485116	7.839e-06	0.1997	257	0.1977	257	non-priority SNPs
12	rs7963025	65844546	7.984e-06	0.2025	258	0.2005	258	non-priority SNPs
