# Supplementary material for: Gene Prioritization for Imaging Genetics Studies Using Gene Ontology and a Stratified False Discovery Rate Approach
Source: Front Neuroinform. 2016 Apr 7;10:14. doi: 10.3389/fninf.2016.00014 (PMC4823264; doi:10.3389/fninf.2016.00014)
Supplement: Supplementary file 6 [file Table6.XLSX]

## Sheet: Random3_seed_genes
Table S6a. Random3 seed gene list and common biological domains
Entrez_ID	Protein ID	Gene Symbol	signal transduction	cellular component assembly	small molecule metabolic process	cell differentiation
10205	O60487	MPZL2				X
5151	O60658	PDE8A	X		X
3213	P14651	HXB3				X
3792	P23276	KELL				X
3284	P26439	3BHS2			X
6310	P54253	ATX1	X			X
2980	Q02747	GUC2A			X
3382	Q05084	ICA69
6426	Q07955	SRSF1		X
55733	Q5VTY9	HHAT	X
79175	Q6P1L6	ZN343
391059	Q6ZNA5	FRRS1
220963	Q7RTY1	MOT9			X
138046	Q86SE5	RALYL
160298	Q8N5U0	CK042
2971	Q92664	TF3A
3635	Q92835	SHIP1	X		X	X
219844	Q96M11	HYLS1
10669	Q99674	CGRE1
55006	Q9BVS5	TR61B		X
55055	Q9H900	ZWILC	X
57140	Q9HAU8	RNPL1			X
26160	Q9UG01	IF172	X	X		X
23251	Q9UPX6	K1024

## Sheet: signal transduction
Table S6b. SNPs within 20% sFDR which do not fall within the domain of signal transduction
chromosome	snp	position	p_value	q_FDR	r_FDR	q_SFDR	r_SFDR	prior_group
12	rs77956314	117323367	9.331e-11	0.0002	1	0.0002	1	non-priority SNPs
12	rs75337356	117337254	6.248e-10	0.0002	10	0.0002	10	non-priority SNPs
12	rs112608342	117332597	6.372e-10	0.0002	11	0.0002	11	non-priority SNPs
12	rs12302173	117338504	6.586e-10	0.0002	12	0.0002	12	non-priority SNPs
12	rs12313220	117332881	6.623e-10	0.0002	13	0.0002	13	non-priority SNPs
12	rs7294919	117327592	6.682e-10	0.0002	14	0.0002	14	non-priority SNPs
12	rs7305705	117327651	6.708e-10	0.0002	15	0.0002	15	non-priority SNPs
12	rs7132910	117320658	6.728e-10	0.0002	16	0.0002	16	non-priority SNPs
12	rs113315762	117337237	6.759e-10	0.0002	17	0.0002	17	non-priority SNPs
12	rs7315280	117320938	6.822e-10	0.0002	18	0.0002	18	non-priority SNPs
12	rs7132339	117335912	6.928e-10	0.0002	19	0.0002	19	non-priority SNPs
12	rs113205216	117326943	1.403e-10	0.0002	2	0.0002	2	non-priority SNPs
12	rs113844630	117337103	7.88e-10	0.0003	20	0.0002	20	non-priority SNPs
12	rs11068224	117324967	1.433e-10	0.0002	3	0.0002	3	non-priority SNPs
12	rs113179672	117327241	1.493e-10	0.0002	4	0.0002	4	non-priority SNPs
12	rs7137149	117321662	2.88e-10	0.0002	5	0.0002	5	non-priority SNPs
12	rs61921502	65832468	2.918e-10	0.0002	6	0.0002	6	non-priority SNPs
12	rs146607495	117319202	5.227e-10	0.0002	7	0.0002	7	non-priority SNPs
12	rs12311895	117326927	5.913e-10	0.0002	8	0.0002	8	non-priority SNPs
12	rs78666825	117337154	6.153e-10	0.0002	9	0.0002	9	non-priority SNPs
12	rs10850728	117330483	8.616e-10	0.0003	21	0.0003	21	non-priority SNPs
12	rs11836634	117330844	9.217e-10	0.0003	22	0.0003	22	non-priority SNPs
12	rs111865233	117332156	1.709e-09	0.0005	23	0.0005	23	non-priority SNPs
12	rs12320925	117337101	1.774e-09	0.0005	24	0.0005	24	non-priority SNPs
12	rs76845667	117334487	5.043e-09	0.0013	25	0.0012	25	non-priority SNPs
12	rs7131959	117335615	5.334e-09	0.0013	26	0.0012	26	non-priority SNPs
12	rs7133290	117335944	5.407e-09	0.0013	27	0.0012	27	non-priority SNPs
12	rs79487293	65905126	2.438e-08	0.0057	28	0.0054	28	non-priority SNPs
12	rs117692586	117463770	5.5e-08	0.0124	29	0.0117	29	non-priority SNPs
12	rs716654	65869471	5.942e-08	0.013	30	0.0122	30	non-priority SNPs
12	rs1142467	65858214	6.324e-08	0.0133	31	0.0126	31	non-priority SNPs
12	rs1826664	65822140	6.507e-08	0.0133	32	0.0126	32	non-priority SNPs
12	rs73123652	65874956	8.379e-08	0.0166	33	0.0157	33	non-priority SNPs
12	rs61921499	65797275	1.182e-07	0.0226	34	0.0214	34	non-priority SNPs
12	rs11611334	65766282	1.209e-07	0.0226	35	0.0214	35	non-priority SNPs
12	rs17178139	65765944	1.437e-07	0.0261	36	0.0247	36	non-priority SNPs
12	rs17765551	65776840	1.528e-07	0.0268	37	0.0253	37	non-priority SNPs
12	rs56675568	65769841	1.568e-07	0.0268	38	0.0253	38	non-priority SNPs
12	rs11615101	65770783	1.597e-07	0.0268	39	0.0253	39	non-priority SNPs
12	rs73220476	117287112	1.662e-07	0.0272	40	0.0257	40	non-priority SNPs
12	rs17178006	65718299	2.535e-07	0.0405	41	0.0382	41	non-priority SNPs
12	rs1370938	65754242	2.616e-07	0.0408	42	0.0385	42	non-priority SNPs
2	rs2268894	162856148	2.915e-07	0.0444	43	0.0419	43	non-priority SNPs
12	rs117425351	117409752	3.474e-07	0.0517	44	0.0488	44	non-priority SNPs
12	rs118025365	117477082	3.996e-07	0.0581	45	0.0549	45	non-priority SNPs
12	rs117924143	117440958	4.258e-07	0.0606	46	0.0572	46	non-priority SNPs
12	rs117831534	117506632	4.914e-07	0.0684	47	0.0646	47	non-priority SNPs
11	rs7396827	28577867	7.275e-07	0.0992	48	0.0937	48	non-priority SNPs
11	rs7111968	28394024	9.542e-07	0.1275	49	0.1204	49	non-priority SNPs
12	rs10878265	65759885	1.167e-06	0.1524	50	0.1443	50	non-priority SNPs
8	rs74597467	124108618	1.249e-06	0.1524	51	0.1453	51	non-priority SNPs
12	rs112339051	117348968	1.256e-06	0.1524	52	0.1453	52	non-priority SNPs
11	rs11030310	28405552	1.281e-06	0.1524	53	0.1453	53	non-priority SNPs
11	rs11030324	28431370	1.282e-06	0.1524	54	0.1453	54	non-priority SNPs
11	rs7124325	28399978	1.322e-06	0.1524	55	0.1453	55	non-priority SNPs
12	rs7306113	65855476	1.34e-06	0.1524	56	0.1453	56	non-priority SNPs
5	rs2289881	66084260	1.355e-06	0.1524	57	0.1453	57	non-priority SNPs
11	rs10835313	28380561	1.363e-06	0.1524	58	0.1453	58	non-priority SNPs
2	rs12472555	162816728	3.037e-06	0.1524	103	0.1463	100	non-priority SNPs
11	rs7948373	28413082	3.05e-06	0.1524	104	0.1463	101	non-priority SNPs
12	rs10878283	65851171	3.061e-06	0.1524	105	0.1463	102	non-priority SNPs
11	rs6484373	28526247	3.084e-06	0.1524	106	0.1463	103	non-priority SNPs
11	rs10835314	28383960	3.088e-06	0.1524	107	0.1463	104	non-priority SNPs
11	rs10835323	28422109	3.098e-06	0.1524	108	0.1463	105	non-priority SNPs
11	rs4923531	28401860	3.11e-06	0.1524	109	0.1463	106	non-priority SNPs
11	rs10835351	28530944	3.115e-06	0.1524	110	0.1463	107	non-priority SNPs
11	rs4923544	28565174	3.128e-06	0.1524	111	0.1463	108	non-priority SNPs
5	rs11740234	66099359	3.129e-06	0.1524	112	0.1463	109	non-priority SNPs
11	rs7944588	28528440	3.142e-06	0.1524	113	0.1463	110	non-priority SNPs
11	rs7944587	28528438	3.142e-06	0.1524	114	0.1463	111	non-priority SNPs
11	rs61889192	28528608	3.148e-06	0.1524	115	0.1463	112	non-priority SNPs
11	rs10835357	28567636	3.181e-06	0.1524	116	0.1463	113	non-priority SNPs
11	rs11030372	28563944	3.21e-06	0.1524	117	0.1463	114	non-priority SNPs
11	rs11030371	28563532	3.215e-06	0.1524	118	0.1463	115	non-priority SNPs
11	rs4922803	28399558	3.218e-06	0.1524	119	0.1463	116	non-priority SNPs
11	rs11605699	28562521	3.22e-06	0.1524	120	0.1463	117	non-priority SNPs
11	rs10835356	28565801	3.221e-06	0.1524	121	0.1463	118	non-priority SNPs
11	rs1838059	28566616	3.222e-06	0.1524	122	0.1463	119	non-priority SNPs
11	rs11030358	28534064	3.228e-06	0.1524	123	0.1463	120	non-priority SNPs
11	rs11030368	28559341	3.233e-06	0.1524	124	0.1463	121	non-priority SNPs
11	rs2007527	28512834	3.237e-06	0.1524	125	0.1463	122	non-priority SNPs
11	rs11030374	28568413	3.241e-06	0.1524	126	0.1463	123	non-priority SNPs
11	rs9645635	28559995	3.264e-06	0.1524	127	0.1463	124	non-priority SNPs
11	rs4465354	28534233	3.265e-06	0.1524	128	0.1463	125	non-priority SNPs
11	rs11030370	28562244	3.266e-06	0.1524	129	0.1463	126	non-priority SNPs
11	rs7944721	28537505	3.273e-06	0.1524	130	0.1463	127	non-priority SNPs
11	rs4489727	28516078	3.327e-06	0.1524	131	0.1463	128	non-priority SNPs
11	rs12360793	28384757	3.332e-06	0.1524	132	0.1463	129	non-priority SNPs
11	rs6484375	28573675	3.335e-06	0.1524	133	0.1463	130	non-priority SNPs
11	rs10767726	28516369	3.355e-06	0.1524	134	0.1463	131	non-priority SNPs
11	rs1074267	28529506	3.373e-06	0.1524	135	0.1463	132	non-priority SNPs
11	rs7126224	28439406	3.419e-06	0.1524	136	0.1463	133	non-priority SNPs
11	rs10835349	28523376	3.427e-06	0.1524	137	0.1463	134	non-priority SNPs
2	rs116621170	55490139	3.449e-06	0.1524	138	0.1463	135	non-priority SNPs
11	rs10835347	28516942	3.453e-06	0.1524	139	0.1463	136	non-priority SNPs
11	rs11030376	28574639	3.497e-06	0.1524	140	0.1463	137	non-priority SNPs
11	rs11030367	28557129	3.501e-06	0.1524	141	0.1463	138	non-priority SNPs
11	rs17653807	28558304	3.513e-06	0.1524	142	0.1463	139	non-priority SNPs
11	rs10767722	28421185	3.52e-06	0.1524	143	0.1463	140	non-priority SNPs
11	rs7931194	28421542	3.529e-06	0.1524	144	0.1463	141	non-priority SNPs
11	rs7480281	28555667	3.54e-06	0.1524	145	0.1463	142	non-priority SNPs
11	rs10835350	28523385	3.547e-06	0.1524	146	0.1463	143	non-priority SNPs
11	rs12365038	28523459	3.553e-06	0.1524	147	0.1463	144	non-priority SNPs
11	rs34894163	28556277	3.559e-06	0.1524	148	0.1463	145	non-priority SNPs
11	rs4923532	28401900	3.561e-06	0.1524	149	0.1463	146	non-priority SNPs
2	rs4664442	162828001	3.578e-06	0.1524	150	0.1463	147	non-priority SNPs
11	rs11030377	28576651	3.598e-06	0.1524	152	0.1463	148	non-priority SNPs
6	rs16874892	14270739	3.598e-06	0.1524	151	0.1463	149	non-priority SNPs
11	rs9645613	28559464	3.601e-06	0.1524	153	0.1463	150	non-priority SNPs
11	rs4922805	28543098	3.602e-06	0.1524	154	0.1463	151	non-priority SNPs
12	rs7979584	65864251	3.623e-06	0.1524	155	0.1463	152	non-priority SNPs
11	rs4417256	28497639	3.662e-06	0.1524	156	0.1463	153	non-priority SNPs
12	rs1344945	65675628	3.684e-06	0.1524	157	0.1463	154	non-priority SNPs
11	rs11030354	28525124	3.704e-06	0.1524	158	0.1463	155	non-priority SNPs
11	rs1838061	28546150	3.74e-06	0.1524	159	0.1463	156	non-priority SNPs
11	rs17574195	28491733	3.863e-06	0.1524	160	0.1463	157	non-priority SNPs
11	rs7104616	28420524	3.883e-06	0.1524	161	0.1463	158	non-priority SNPs
11	rs7108518	28481593	3.902e-06	0.1524	162	0.1463	159	non-priority SNPs
11	rs7123683	28489926	3.907e-06	0.1524	163	0.1463	160	non-priority SNPs
11	rs10835353	28547534	3.92e-06	0.1524	164	0.1463	161	non-priority SNPs
11	rs10835354	28547545	3.935e-06	0.1524	165	0.1463	162	non-priority SNPs
11	rs17574853	28520346	3.955e-06	0.1524	166	0.1463	163	non-priority SNPs
11	rs10835355	28547658	3.966e-06	0.1524	167	0.1463	164	non-priority SNPs
12	rs12582039	65681936	3.969e-06	0.1524	168	0.1463	165	non-priority SNPs
11	rs990845	28548229	4.007e-06	0.1524	169	0.1463	166	non-priority SNPs
11	rs10835336	28462976	4.032e-06	0.1524	170	0.1463	167	non-priority SNPs
11	rs11030334	28463726	4.041e-06	0.1524	171	0.1463	168	non-priority SNPs
11	rs990846	28548408	4.078e-06	0.1524	172	0.1463	169	non-priority SNPs
11	rs7103868	28478402	4.087e-06	0.1524	174	0.1463	170	non-priority SNPs
11	rs7118730	28478785	4.087e-06	0.1524	173	0.1463	171	non-priority SNPs
11	rs4923541	28479535	4.098e-06	0.1524	175	0.1463	172	non-priority SNPs
11	rs11603115	28482399	4.115e-06	0.1524	176	0.1463	173	non-priority SNPs
11	rs453084	79594256	4.119e-06	0.1524	177	0.1463	174	non-priority SNPs
11	rs11030300	28392940	1.44e-06	0.1524	59	0.1463	59	non-priority SNPs
11	rs34470137	28414157	1.506e-06	0.1524	60	0.1463	60	non-priority SNPs
2	rs2287509	162854908	1.508e-06	0.1524	61	0.1463	61	non-priority SNPs
11	rs4923533	28416351	1.521e-06	0.1524	62	0.1463	62	non-priority SNPs
11	rs7112646	28394636	1.538e-06	0.1524	63	0.1463	63	non-priority SNPs
12	rs6581636	65849797	1.56e-06	0.1524	64	0.1463	64	non-priority SNPs
5	rs895376	66033805	1.577e-06	0.1524	65	0.1463	65	non-priority SNPs
12	rs6581639	65854114	1.582e-06	0.1524	66	0.1463	66	non-priority SNPs
5	rs4699891	66038209	1.764e-06	0.1524	67	0.1463	67	non-priority SNPs
12	rs4762076	65666134	1.937e-06	0.1524	68	0.1463	68	non-priority SNPs
11	rs7129135	28398034	1.95e-06	0.1524	69	0.1463	69	non-priority SNPs
2	rs6707646	162808640	2.018e-06	0.1524	70	0.1463	70	non-priority SNPs
11	rs10767719	28407967	2.02e-06	0.1524	71	0.1463	71	non-priority SNPs
11	rs7947147	28425239	2.028e-06	0.1524	72	0.1463	72	non-priority SNPs
2	rs2909457	162845855	2.116e-06	0.1524	73	0.1463	73	non-priority SNPs
11	rs11030316	28409010	2.128e-06	0.1524	74	0.1463	74	non-priority SNPs
11	rs11030309	28403292	2.224e-06	0.1524	75	0.1463	75	non-priority SNPs
11	rs12577283	28511596	2.228e-06	0.1524	76	0.1463	76	non-priority SNPs
11	rs11030323	28421065	2.244e-06	0.1524	77	0.1463	77	non-priority SNPs
11	rs1596297	28575986	2.26e-06	0.1524	78	0.1463	78	non-priority SNPs
11	rs11030308	28403169	2.28e-06	0.1524	79	0.1463	79	non-priority SNPs
2	rs7604885	162806408	2.298e-06	0.1524	80	0.1463	80	non-priority SNPs
11	rs2582905	28510100	2.417e-06	0.1524	81	0.1463	81	non-priority SNPs
11	rs4923536	28422496	2.42e-06	0.1524	82	0.1463	82	non-priority SNPs
2	rs7580486	162810159	2.461e-06	0.1524	83	0.1463	83	non-priority SNPs
11	rs7931626	28421841	2.537e-06	0.1524	84	0.1463	84	non-priority SNPs
11	rs4923534	28416425	2.576e-06	0.1524	85	0.1463	85	non-priority SNPs
11	rs6484371	28438811	2.581e-06	0.1524	87	0.1463	86	non-priority SNPs
11	rs7129440	28398114	2.755e-06	0.1524	88	0.1463	87	non-priority SNPs
11	rs7129166	28398139	2.758e-06	0.1524	89	0.1463	88	non-priority SNPs
11	rs11030330	28448117	2.763e-06	0.1524	90	0.1463	89	non-priority SNPs
2	rs4500960	162818621	2.772e-06	0.1524	91	0.1463	90	non-priority SNPs
6	rs78587286	14266689	2.867e-06	0.1524	92	0.1463	91	non-priority SNPs
11	rs11030297	28386180	2.873e-06	0.1524	93	0.1463	92	non-priority SNPs
11	rs10835316	28386699	2.891e-06	0.1524	94	0.1463	93	non-priority SNPs
11	rs6484367	28387459	2.904e-06	0.1524	95	0.1463	94	non-priority SNPs
11	rs7108101	28568914	2.935e-06	0.1524	97	0.1463	95	non-priority SNPs
11	rs10835322	28414391	2.952e-06	0.1524	99	0.1463	96	non-priority SNPs
11	rs10835321	28414268	2.958e-06	0.1524	100	0.1463	97	non-priority SNPs
11	rs4923535	28416646	3.006e-06	0.1524	101	0.1463	98	non-priority SNPs
5	rs2084129	66046529	3.028e-06	0.1524	102	0.1463	99	non-priority SNPs
11	rs4598653	28549266	4.175e-06	0.1536	178	0.1475	175	non-priority SNPs
11	rs11030295	28382374	4.266e-06	0.156	179	0.1498	176	non-priority SNPs
11	rs10501099	28537265	4.389e-06	0.1596	180	0.1533	177	non-priority SNPs
12	rs11612273	65707858	4.457e-06	0.1604	181	0.154	178	non-priority SNPs
5	rs11750177	66099352	4.46e-06	0.1604	182	0.154	179	non-priority SNPs
12	rs17824630	65717061	4.494e-06	0.1604	183	0.154	180	non-priority SNPs
5	rs7736147	66104174	4.509e-06	0.1604	184	0.154	181	non-priority SNPs
20	rs6060507	34198334	4.59e-06	0.1618	185	0.1553	182	non-priority SNPs
11	rs1811450	28500993	4.599e-06	0.1618	186	0.1553	183	non-priority SNPs
20	rs6060504	34197619	4.622e-06	0.1618	187	0.1553	184	non-priority SNPs
11	rs12788184	28389866	4.769e-06	0.1661	188	0.1594	185	non-priority SNPs
11	rs10835335	28462815	4.822e-06	0.167	189	0.1603	186	non-priority SNPs
5	rs7704890	66115575	5.156e-06	0.1774	190	0.1701	187	non-priority SNPs
11	rs17653348	28539304	5.185e-06	0.1774	191	0.1701	188	non-priority SNPs
2	rs2970932	162858200	5.211e-06	0.1774	192	0.1701	189	non-priority SNPs
11	rs35347860	28539394	5.229e-06	0.1774	193	0.1701	190	non-priority SNPs
5	rs34257018	66080929	5.261e-06	0.1775	194	0.1703	191	non-priority SNPs
11	rs11030331	28450208	5.397e-06	0.1812	195	0.1738	192	non-priority SNPs
12	rs10878285	65874288	5.508e-06	0.184	196	0.1764	193	non-priority SNPs
5	rs11739093	66110768	5.581e-06	0.1855	197	0.1778	194	non-priority SNPs
11	rs10835325	28445390	5.712e-06	0.1886	198	0.1809	195	non-priority SNPs
11	rs2582904	28506048	5.734e-06	0.1886	199	0.1809	196	non-priority SNPs
11	rs7935201	28547743	5.803e-06	0.19	200	0.1819	197	non-priority SNPs
11	rs10835341	28481834	5.896e-06	0.1903	201	0.1819	198	non-priority SNPs
12	rs11614220	65668987	6.007e-06	0.1903	202	0.1819	199	non-priority SNPs
2	rs2970933	162854276	6.017e-06	0.1903	203	0.1819	200	non-priority SNPs
11	rs10835327	28445687	6.09e-06	0.1903	204	0.1819	201	non-priority SNPs
5	rs4700164	66114682	6.109e-06	0.1903	205	0.1819	202	non-priority SNPs
11	rs7931948	28446290	6.136e-06	0.1903	206	0.1819	203	non-priority SNPs
11	rs10835328	28445710	6.14e-06	0.1903	207	0.1819	204	non-priority SNPs
11	rs11030328	28447142	6.237e-06	0.1903	208	0.1819	205	non-priority SNPs
11	rs11030332	28450798	6.251e-06	0.1903	209	0.1819	206	non-priority SNPs
11	rs10835332	28449247	6.258e-06	0.1903	210	0.1819	207	non-priority SNPs
20	rs11698601	34205035	6.303e-06	0.1903	211	0.1819	208	non-priority SNPs
12	rs7956325	65882981	6.357e-06	0.1903	212	0.1819	209	non-priority SNPs
10	rs4357613	135045512	6.366e-06	0.1903	213	0.1819	210	non-priority SNPs
11	rs7947030	28455268	6.372e-06	0.1903	214	0.1819	211	non-priority SNPs
11	rs4543974	28455794	6.392e-06	0.1903	215	0.1819	212	non-priority SNPs
11	rs7932458	28446722	6.418e-06	0.1903	216	0.1819	213	non-priority SNPs
12	rs7313055	65667847	6.499e-06	0.1903	217	0.1819	214	non-priority SNPs
11	rs4244535	28457737	6.511e-06	0.1903	218	0.1819	215	non-priority SNPs
12	rs10784445	65666390	6.71e-06	0.1903	219	0.1819	216	non-priority SNPs
11	rs17573971	28487807	6.733e-06	0.1903	220	0.1819	217	non-priority SNPs
11	rs1443127	28483632	6.755e-06	0.1903	221	0.1819	218	non-priority SNPs
11	rs4547081	28486224	6.774e-06	0.1903	222	0.1819	219	non-priority SNPs
11	rs12361005	28485403	6.788e-06	0.1903	223	0.1819	220	non-priority SNPs
11	rs10742195	28485008	6.815e-06	0.1903	224	0.1819	221	non-priority SNPs
11	rs7947768	28455860	6.896e-06	0.1903	225	0.1819	222	non-priority SNPs
11	rs2582900	28491489	6.942e-06	0.1903	226	0.1819	223	non-priority SNPs
12	rs79623590	65670481	7.008e-06	0.1903	227	0.1819	224	non-priority SNPs
11	rs7111851	28464705	7.011e-06	0.1903	228	0.1819	225	non-priority SNPs
11	rs7130471	28456861	7.019e-06	0.1903	229	0.1819	226	non-priority SNPs
11	rs12274444	28480059	7.035e-06	0.1903	230	0.1819	227	non-priority SNPs
11	rs2002304	28480550	7.038e-06	0.1903	231	0.1819	228	non-priority SNPs
11	rs11030341	28473301	7.038e-06	0.1903	232	0.1819	229	non-priority SNPs
11	rs7127278	28473539	7.041e-06	0.1903	233	0.1819	230	non-priority SNPs
11	rs7107532	28480924	7.043e-06	0.1903	234	0.1819	231	non-priority SNPs
11	rs7127321	28473690	7.043e-06	0.1903	235	0.1819	232	non-priority SNPs
11	rs7130732	28473966	7.044e-06	0.1903	236	0.1819	233	non-priority SNPs
11	rs6484372	28467517	7.046e-06	0.1903	237	0.1819	234	non-priority SNPs
12	rs11175709	65665574	7.061e-06	0.1903	238	0.1819	235	non-priority SNPs
11	rs11030339	28470321	7.072e-06	0.1903	239	0.1819	236	non-priority SNPs
12	rs10784465	65882536	7.074e-06	0.1903	240	0.1819	237	non-priority SNPs
11	rs10767725	28472710	7.074e-06	0.1903	241	0.1819	238	non-priority SNPs
11	rs10835342	28482783	7.083e-06	0.1903	242	0.1819	239	non-priority SNPs
11	rs7105555	28475406	7.084e-06	0.1903	243	0.1819	240	non-priority SNPs
11	rs11030344	28476993	7.093e-06	0.1903	244	0.1819	241	non-priority SNPs
11	rs7945266	28459977	7.139e-06	0.1905	245	0.1821	242	non-priority SNPs
11	rs10835339	28473392	7.163e-06	0.1905	246	0.1821	243	non-priority SNPs
12	rs1472259	65913960	7.223e-06	0.1905	247	0.1821	244	non-priority SNPs
4	rs1874345	90430568	7.263e-06	0.1905	248	0.1821	245	non-priority SNPs
20	rs761827	34207897	7.298e-06	0.1905	249	0.1821	246	non-priority SNPs
12	rs10878282	65850543	7.307e-06	0.1905	250	0.1821	247	non-priority SNPs
12	rs12579853	65683072	7.309e-06	0.1905	251	0.1821	248	non-priority SNPs
2	rs2042069	162869670	7.334e-06	0.1905	252	0.1821	249	non-priority SNPs
11	rs1584035	28499603	7.555e-06	0.1955	253	0.1868	250	non-priority SNPs
5	rs13156837	66122328	7.623e-06	0.1962	254	0.1874	251	non-priority SNPs
12	rs61921474	65710655	7.641e-06	0.1962	255	0.1874	252	non-priority SNPs
12	rs11175770	65851829	7.694e-06	0.1968	256	0.188	253	non-priority SNPs
11	rs11030345	28485116	7.839e-06	0.1997	257	0.1908	254	non-priority SNPs
12	rs7963025	65844546	7.984e-06	0.2025	258	0.1935	255	non-priority SNPs
12	rs35621308	65656484	8.012e-06	0.2025	259	0.1935	256	non-priority SNPs
12	rs10878281	65845000	8.211e-06	0.2068	260	0.1975	257	non-priority SNPs
3	rs11706912	6841357	8.582e-06	0.2153	261	0.2056	258	non-priority SNPs

## Sheet:  cellular component assembly
Table S6c. SNPs within 20% sFDR which do not fall within the domain of cellular component assembly
chromosome	snp	position	p_value	q_FDR	r_FDR	q_SFDR	r_SFDR	prior_group
12	rs77956314	117323367	9.331e-11	0.0002	1	0.0002	1	non-priority SNPs
12	rs75337356	117337254	6.248e-10	0.0002	10	0.0002	10	non-priority SNPs
12	rs112608342	117332597	6.372e-10	0.0002	11	0.0002	11	non-priority SNPs
12	rs12302173	117338504	6.586e-10	0.0002	12	0.0002	12	non-priority SNPs
12	rs12313220	117332881	6.623e-10	0.0002	13	0.0002	13	non-priority SNPs
12	rs7294919	117327592	6.682e-10	0.0002	14	0.0002	14	non-priority SNPs
12	rs7305705	117327651	6.708e-10	0.0002	15	0.0002	15	non-priority SNPs
12	rs7132910	117320658	6.728e-10	0.0002	16	0.0002	16	non-priority SNPs
12	rs113315762	117337237	6.759e-10	0.0002	17	0.0002	17	non-priority SNPs
12	rs7315280	117320938	6.822e-10	0.0002	18	0.0002	18	non-priority SNPs
12	rs7132339	117335912	6.928e-10	0.0002	19	0.0002	19	non-priority SNPs
12	rs113205216	117326943	1.403e-10	0.0002	2	0.0002	2	non-priority SNPs
12	rs11068224	117324967	1.433e-10	0.0002	3	0.0002	3	non-priority SNPs
12	rs113179672	117327241	1.493e-10	0.0002	4	0.0002	4	non-priority SNPs
12	rs7137149	117321662	2.88e-10	0.0002	5	0.0002	5	non-priority SNPs
12	rs61921502	65832468	2.918e-10	0.0002	6	0.0002	6	non-priority SNPs
12	rs146607495	117319202	5.227e-10	0.0002	7	0.0002	7	non-priority SNPs
12	rs12311895	117326927	5.913e-10	0.0002	8	0.0002	8	non-priority SNPs
12	rs78666825	117337154	6.153e-10	0.0002	9	0.0002	9	non-priority SNPs
12	rs113844630	117337103	7.88e-10	0.0003	20	0.0003	20	non-priority SNPs
12	rs10850728	117330483	8.616e-10	0.0003	21	0.0003	21	non-priority SNPs
12	rs11836634	117330844	9.217e-10	0.0003	22	0.0003	22	non-priority SNPs
12	rs111865233	117332156	1.709e-09	0.0005	23	0.0005	23	non-priority SNPs
12	rs12320925	117337101	1.774e-09	0.0005	24	0.0005	24	non-priority SNPs
12	rs76845667	117334487	5.043e-09	0.0013	25	0.0013	25	non-priority SNPs
12	rs7131959	117335615	5.334e-09	0.0013	26	0.0013	26	non-priority SNPs
12	rs7133290	117335944	5.407e-09	0.0013	27	0.0013	27	non-priority SNPs
12	rs79487293	65905126	2.438e-08	0.0057	28	0.0057	28	non-priority SNPs
12	rs117692586	117463770	5.5e-08	0.0124	29	0.0123	29	non-priority SNPs
12	rs716654	65869471	5.942e-08	0.013	30	0.0129	30	non-priority SNPs
12	rs1142467	65858214	6.324e-08	0.0133	31	0.0132	31	non-priority SNPs
12	rs1826664	65822140	6.507e-08	0.0133	32	0.0132	32	non-priority SNPs
12	rs73123652	65874956	8.379e-08	0.0166	33	0.0165	33	non-priority SNPs
12	rs61921499	65797275	1.182e-07	0.0226	34	0.0225	34	non-priority SNPs
12	rs11611334	65766282	1.209e-07	0.0226	35	0.0225	35	non-priority SNPs
12	rs17178139	65765944	1.437e-07	0.0261	36	0.026	36	non-priority SNPs
12	rs17765551	65776840	1.528e-07	0.0268	37	0.0267	37	non-priority SNPs
12	rs56675568	65769841	1.568e-07	0.0268	38	0.0267	38	non-priority SNPs
12	rs11615101	65770783	1.597e-07	0.0268	39	0.0267	39	non-priority SNPs
12	rs73220476	117287112	1.662e-07	0.0272	40	0.027	40	non-priority SNPs
12	rs17178006	65718299	2.535e-07	0.0405	41	0.0402	41	non-priority SNPs
12	rs1370938	65754242	2.616e-07	0.0408	42	0.0405	42	non-priority SNPs
2	rs2268894	162856148	2.915e-07	0.0444	43	0.0441	43	non-priority SNPs
12	rs117425351	117409752	3.474e-07	0.0517	44	0.0514	44	non-priority SNPs
12	rs118025365	117477082	3.996e-07	0.0581	45	0.0578	45	non-priority SNPs
12	rs117924143	117440958	4.258e-07	0.0606	46	0.0603	46	non-priority SNPs
12	rs117831534	117506632	4.914e-07	0.0684	47	0.0681	47	non-priority SNPs
11	rs7396827	28577867	7.275e-07	0.0992	48	0.0987	48	non-priority SNPs
11	rs7111968	28394024	9.542e-07	0.1275	49	0.1268	49	non-priority SNPs
11	rs10835321	28414268	2.958e-06	0.1524	100	0.1515	100	non-priority SNPs
11	rs4923535	28416646	3.006e-06	0.1524	101	0.1515	101	non-priority SNPs
5	rs2084129	66046529	3.028e-06	0.1524	102	0.1515	102	non-priority SNPs
2	rs12472555	162816728	3.037e-06	0.1524	103	0.1515	103	non-priority SNPs
11	rs7948373	28413082	3.05e-06	0.1524	104	0.1515	104	non-priority SNPs
12	rs10878283	65851171	3.061e-06	0.1524	105	0.1515	105	non-priority SNPs
11	rs6484373	28526247	3.084e-06	0.1524	106	0.1515	106	non-priority SNPs
11	rs10835314	28383960	3.088e-06	0.1524	107	0.1515	107	non-priority SNPs
11	rs10835323	28422109	3.098e-06	0.1524	108	0.1515	108	non-priority SNPs
11	rs4923531	28401860	3.11e-06	0.1524	109	0.1515	109	non-priority SNPs
11	rs10835351	28530944	3.115e-06	0.1524	110	0.1515	110	non-priority SNPs
11	rs4923544	28565174	3.128e-06	0.1524	111	0.1515	111	non-priority SNPs
5	rs11740234	66099359	3.129e-06	0.1524	112	0.1515	112	non-priority SNPs
11	rs7944588	28528440	3.142e-06	0.1524	113	0.1515	113	non-priority SNPs
11	rs7944587	28528438	3.142e-06	0.1524	114	0.1515	114	non-priority SNPs
11	rs61889192	28528608	3.148e-06	0.1524	115	0.1515	115	non-priority SNPs
11	rs10835357	28567636	3.181e-06	0.1524	116	0.1515	116	non-priority SNPs
11	rs11030372	28563944	3.21e-06	0.1524	117	0.1515	117	non-priority SNPs
11	rs11030371	28563532	3.215e-06	0.1524	118	0.1515	118	non-priority SNPs
11	rs4922803	28399558	3.218e-06	0.1524	119	0.1515	119	non-priority SNPs
11	rs11605699	28562521	3.22e-06	0.1524	120	0.1515	120	non-priority SNPs
11	rs10835356	28565801	3.221e-06	0.1524	121	0.1515	121	non-priority SNPs
11	rs1838059	28566616	3.222e-06	0.1524	122	0.1515	122	non-priority SNPs
11	rs11030358	28534064	3.228e-06	0.1524	123	0.1515	123	non-priority SNPs
11	rs11030368	28559341	3.233e-06	0.1524	124	0.1515	124	non-priority SNPs
11	rs2007527	28512834	3.237e-06	0.1524	125	0.1515	125	non-priority SNPs
11	rs11030374	28568413	3.241e-06	0.1524	126	0.1515	126	non-priority SNPs
11	rs9645635	28559995	3.264e-06	0.1524	127	0.1515	127	non-priority SNPs
11	rs4465354	28534233	3.265e-06	0.1524	128	0.1515	128	non-priority SNPs
11	rs11030370	28562244	3.266e-06	0.1524	129	0.1515	129	non-priority SNPs
11	rs7944721	28537505	3.273e-06	0.1524	130	0.1515	130	non-priority SNPs
11	rs4489727	28516078	3.327e-06	0.1524	131	0.1515	131	non-priority SNPs
11	rs12360793	28384757	3.332e-06	0.1524	132	0.1515	132	non-priority SNPs
11	rs6484375	28573675	3.335e-06	0.1524	133	0.1515	133	non-priority SNPs
11	rs10767726	28516369	3.355e-06	0.1524	134	0.1515	134	non-priority SNPs
11	rs1074267	28529506	3.373e-06	0.1524	135	0.1515	135	non-priority SNPs
11	rs7126224	28439406	3.419e-06	0.1524	136	0.1515	136	non-priority SNPs
11	rs10835349	28523376	3.427e-06	0.1524	137	0.1515	137	non-priority SNPs
2	rs116621170	55490139	3.449e-06	0.1524	138	0.1515	138	non-priority SNPs
11	rs10835347	28516942	3.453e-06	0.1524	139	0.1515	139	non-priority SNPs
11	rs11030376	28574639	3.497e-06	0.1524	140	0.1515	140	non-priority SNPs
11	rs11030367	28557129	3.501e-06	0.1524	141	0.1515	141	non-priority SNPs
11	rs17653807	28558304	3.513e-06	0.1524	142	0.1515	142	non-priority SNPs
11	rs10767722	28421185	3.52e-06	0.1524	143	0.1515	143	non-priority SNPs
11	rs7931194	28421542	3.529e-06	0.1524	144	0.1515	144	non-priority SNPs
11	rs7480281	28555667	3.54e-06	0.1524	145	0.1515	145	non-priority SNPs
11	rs10835350	28523385	3.547e-06	0.1524	146	0.1515	146	non-priority SNPs
11	rs12365038	28523459	3.553e-06	0.1524	147	0.1515	147	non-priority SNPs
11	rs34894163	28556277	3.559e-06	0.1524	148	0.1515	148	non-priority SNPs
11	rs4923532	28401900	3.561e-06	0.1524	149	0.1515	149	non-priority SNPs
2	rs4664442	162828001	3.578e-06	0.1524	150	0.1515	150	non-priority SNPs
6	rs16874892	14270739	3.598e-06	0.1524	151	0.1515	151	non-priority SNPs
11	rs11030377	28576651	3.598e-06	0.1524	152	0.1515	152	non-priority SNPs
11	rs9645613	28559464	3.601e-06	0.1524	153	0.1515	153	non-priority SNPs
11	rs4922805	28543098	3.602e-06	0.1524	154	0.1515	154	non-priority SNPs
12	rs7979584	65864251	3.623e-06	0.1524	155	0.1515	155	non-priority SNPs
11	rs4417256	28497639	3.662e-06	0.1524	156	0.1515	156	non-priority SNPs
12	rs1344945	65675628	3.684e-06	0.1524	157	0.1515	157	non-priority SNPs
11	rs11030354	28525124	3.704e-06	0.1524	158	0.1515	158	non-priority SNPs
11	rs1838061	28546150	3.74e-06	0.1524	159	0.1515	159	non-priority SNPs
11	rs17574195	28491733	3.863e-06	0.1524	160	0.1515	160	non-priority SNPs
11	rs7104616	28420524	3.883e-06	0.1524	161	0.1515	161	non-priority SNPs
11	rs7108518	28481593	3.902e-06	0.1524	162	0.1515	162	non-priority SNPs
11	rs7123683	28489926	3.907e-06	0.1524	163	0.1515	163	non-priority SNPs
11	rs10835353	28547534	3.92e-06	0.1524	164	0.1515	164	non-priority SNPs
11	rs10835354	28547545	3.935e-06	0.1524	165	0.1515	165	non-priority SNPs
11	rs17574853	28520346	3.955e-06	0.1524	166	0.1515	166	non-priority SNPs
11	rs10835355	28547658	3.966e-06	0.1524	167	0.1515	167	non-priority SNPs
12	rs12582039	65681936	3.969e-06	0.1524	168	0.1515	168	non-priority SNPs
11	rs990845	28548229	4.007e-06	0.1524	169	0.1515	169	non-priority SNPs
11	rs10835336	28462976	4.032e-06	0.1524	170	0.1515	170	non-priority SNPs
11	rs11030334	28463726	4.041e-06	0.1524	171	0.1515	171	non-priority SNPs
11	rs990846	28548408	4.078e-06	0.1524	172	0.1515	172	non-priority SNPs
11	rs7118730	28478785	4.087e-06	0.1524	173	0.1515	173	non-priority SNPs
11	rs7103868	28478402	4.087e-06	0.1524	174	0.1515	174	non-priority SNPs
11	rs4923541	28479535	4.098e-06	0.1524	175	0.1515	175	non-priority SNPs
11	rs11603115	28482399	4.115e-06	0.1524	176	0.1515	176	non-priority SNPs
11	rs453084	79594256	4.119e-06	0.1524	177	0.1515	177	non-priority SNPs
12	rs10878265	65759885	1.167e-06	0.1524	50	0.1515	50	non-priority SNPs
8	rs74597467	124108618	1.249e-06	0.1524	51	0.1515	51	non-priority SNPs
12	rs112339051	117348968	1.256e-06	0.1524	52	0.1515	52	non-priority SNPs
11	rs11030310	28405552	1.281e-06	0.1524	53	0.1515	53	non-priority SNPs
11	rs11030324	28431370	1.282e-06	0.1524	54	0.1515	54	non-priority SNPs
11	rs7124325	28399978	1.322e-06	0.1524	55	0.1515	55	non-priority SNPs
12	rs7306113	65855476	1.34e-06	0.1524	56	0.1515	56	non-priority SNPs
5	rs2289881	66084260	1.355e-06	0.1524	57	0.1515	57	non-priority SNPs
11	rs10835313	28380561	1.363e-06	0.1524	58	0.1515	58	non-priority SNPs
11	rs11030300	28392940	1.44e-06	0.1524	59	0.1515	59	non-priority SNPs
11	rs34470137	28414157	1.506e-06	0.1524	60	0.1515	60	non-priority SNPs
2	rs2287509	162854908	1.508e-06	0.1524	61	0.1515	61	non-priority SNPs
11	rs4923533	28416351	1.521e-06	0.1524	62	0.1515	62	non-priority SNPs
11	rs7112646	28394636	1.538e-06	0.1524	63	0.1515	63	non-priority SNPs
12	rs6581636	65849797	1.56e-06	0.1524	64	0.1515	64	non-priority SNPs
5	rs895376	66033805	1.577e-06	0.1524	65	0.1515	65	non-priority SNPs
12	rs6581639	65854114	1.582e-06	0.1524	66	0.1515	66	non-priority SNPs
5	rs4699891	66038209	1.764e-06	0.1524	67	0.1515	67	non-priority SNPs
12	rs4762076	65666134	1.937e-06	0.1524	68	0.1515	68	non-priority SNPs
11	rs7129135	28398034	1.95e-06	0.1524	69	0.1515	69	non-priority SNPs
2	rs6707646	162808640	2.018e-06	0.1524	70	0.1515	70	non-priority SNPs
11	rs10767719	28407967	2.02e-06	0.1524	71	0.1515	71	non-priority SNPs
11	rs7947147	28425239	2.028e-06	0.1524	72	0.1515	72	non-priority SNPs
2	rs2909457	162845855	2.116e-06	0.1524	73	0.1515	73	non-priority SNPs
11	rs11030316	28409010	2.128e-06	0.1524	74	0.1515	74	non-priority SNPs
11	rs11030309	28403292	2.224e-06	0.1524	75	0.1515	75	non-priority SNPs
11	rs12577283	28511596	2.228e-06	0.1524	76	0.1515	76	non-priority SNPs
11	rs11030323	28421065	2.244e-06	0.1524	77	0.1515	77	non-priority SNPs
11	rs1596297	28575986	2.26e-06	0.1524	78	0.1515	78	non-priority SNPs
11	rs11030308	28403169	2.28e-06	0.1524	79	0.1515	79	non-priority SNPs
2	rs7604885	162806408	2.298e-06	0.1524	80	0.1515	80	non-priority SNPs
11	rs2582905	28510100	2.417e-06	0.1524	81	0.1515	81	non-priority SNPs
11	rs4923536	28422496	2.42e-06	0.1524	82	0.1515	82	non-priority SNPs
2	rs7580486	162810159	2.461e-06	0.1524	83	0.1515	83	non-priority SNPs
11	rs7931626	28421841	2.537e-06	0.1524	84	0.1515	84	non-priority SNPs
11	rs4923534	28416425	2.576e-06	0.1524	85	0.1515	85	non-priority SNPs
11	rs6484371	28438811	2.581e-06	0.1524	87	0.1515	86	non-priority SNPs
10	rs12784431	135037575	2.581e-06	0.1524	86	0.1515	87	non-priority SNPs
11	rs7129440	28398114	2.755e-06	0.1524	88	0.1515	88	non-priority SNPs
11	rs7129166	28398139	2.758e-06	0.1524	89	0.1515	89	non-priority SNPs
11	rs11030330	28448117	2.763e-06	0.1524	90	0.1515	90	non-priority SNPs
2	rs4500960	162818621	2.772e-06	0.1524	91	0.1515	91	non-priority SNPs
6	rs78587286	14266689	2.867e-06	0.1524	92	0.1515	92	non-priority SNPs
11	rs11030297	28386180	2.873e-06	0.1524	93	0.1515	93	non-priority SNPs
11	rs10835316	28386699	2.891e-06	0.1524	94	0.1515	94	non-priority SNPs
11	rs6484367	28387459	2.904e-06	0.1524	95	0.1515	95	non-priority SNPs
11	rs7108101	28568914	2.935e-06	0.1524	97	0.1515	96	non-priority SNPs
10	rs11597218	135038088	2.935e-06	0.1524	96	0.1515	97	non-priority SNPs
10	rs11597199	135037981	2.94e-06	0.1524	98	0.1515	98	non-priority SNPs
11	rs10835322	28414391	2.952e-06	0.1524	99	0.1515	99	non-priority SNPs
11	rs4598653	28549266	4.175e-06	0.1536	178	0.1527	178	non-priority SNPs
11	rs11030295	28382374	4.266e-06	0.156	179	0.1551	179	non-priority SNPs
11	rs10501099	28537265	4.389e-06	0.1596	180	0.1587	180	non-priority SNPs
12	rs11612273	65707858	4.457e-06	0.1604	181	0.1595	181	non-priority SNPs
5	rs11750177	66099352	4.46e-06	0.1604	182	0.1595	182	non-priority SNPs
12	rs17824630	65717061	4.494e-06	0.1604	183	0.1595	183	non-priority SNPs
5	rs7736147	66104174	4.509e-06	0.1604	184	0.1595	184	non-priority SNPs
20	rs6060507	34198334	4.59e-06	0.1618	185	0.1609	185	non-priority SNPs
11	rs1811450	28500993	4.599e-06	0.1618	186	0.1609	186	non-priority SNPs
20	rs6060504	34197619	4.622e-06	0.1618	187	0.1609	187	non-priority SNPs
11	rs12788184	28389866	4.769e-06	0.1661	188	0.1651	188	non-priority SNPs
11	rs10835335	28462815	4.822e-06	0.167	189	0.1661	189	non-priority SNPs
5	rs7704890	66115575	5.156e-06	0.1774	190	0.1764	190	non-priority SNPs
11	rs17653348	28539304	5.185e-06	0.1774	191	0.1764	191	non-priority SNPs
2	rs2970932	162858200	5.211e-06	0.1774	192	0.1764	192	non-priority SNPs
11	rs35347860	28539394	5.229e-06	0.1774	193	0.1764	193	non-priority SNPs
5	rs34257018	66080929	5.261e-06	0.1775	194	0.1765	194	non-priority SNPs
11	rs11030331	28450208	5.397e-06	0.1812	195	0.1802	195	non-priority SNPs
12	rs10878285	65874288	5.508e-06	0.184	196	0.1829	196	non-priority SNPs
5	rs11739093	66110768	5.581e-06	0.1855	197	0.1844	197	non-priority SNPs
11	rs10835325	28445390	5.712e-06	0.1886	198	0.1876	198	non-priority SNPs
11	rs2582904	28506048	5.734e-06	0.1886	199	0.1876	199	non-priority SNPs
11	rs7935201	28547743	5.803e-06	0.19	200	0.1889	200	non-priority SNPs
11	rs10835341	28481834	5.896e-06	0.1903	201	0.1892	201	non-priority SNPs
12	rs11614220	65668987	6.007e-06	0.1903	202	0.1892	202	non-priority SNPs
2	rs2970933	162854276	6.017e-06	0.1903	203	0.1892	203	non-priority SNPs
11	rs10835327	28445687	6.09e-06	0.1903	204	0.1892	204	non-priority SNPs
5	rs4700164	66114682	6.109e-06	0.1903	205	0.1892	205	non-priority SNPs
11	rs7931948	28446290	6.136e-06	0.1903	206	0.1892	206	non-priority SNPs
11	rs10835328	28445710	6.14e-06	0.1903	207	0.1892	207	non-priority SNPs
11	rs11030328	28447142	6.237e-06	0.1903	208	0.1892	208	non-priority SNPs
11	rs11030332	28450798	6.251e-06	0.1903	209	0.1892	209	non-priority SNPs
11	rs10835332	28449247	6.258e-06	0.1903	210	0.1892	210	non-priority SNPs
20	rs11698601	34205035	6.303e-06	0.1903	211	0.1892	211	non-priority SNPs
12	rs7956325	65882981	6.357e-06	0.1903	212	0.1892	212	non-priority SNPs
10	rs4357613	135045512	6.366e-06	0.1903	213	0.1892	213	non-priority SNPs
11	rs7947030	28455268	6.372e-06	0.1903	214	0.1892	214	non-priority SNPs
11	rs4543974	28455794	6.392e-06	0.1903	215	0.1892	215	non-priority SNPs
11	rs7932458	28446722	6.418e-06	0.1903	216	0.1892	216	non-priority SNPs
12	rs7313055	65667847	6.499e-06	0.1903	217	0.1892	217	non-priority SNPs
11	rs4244535	28457737	6.511e-06	0.1903	218	0.1892	218	non-priority SNPs
12	rs10784445	65666390	6.71e-06	0.1903	219	0.1892	219	non-priority SNPs
11	rs17573971	28487807	6.733e-06	0.1903	220	0.1892	220	non-priority SNPs
11	rs1443127	28483632	6.755e-06	0.1903	221	0.1892	221	non-priority SNPs
11	rs4547081	28486224	6.774e-06	0.1903	222	0.1892	222	non-priority SNPs
11	rs12361005	28485403	6.788e-06	0.1903	223	0.1892	223	non-priority SNPs
11	rs10742195	28485008	6.815e-06	0.1903	224	0.1892	224	non-priority SNPs
11	rs7947768	28455860	6.896e-06	0.1903	225	0.1892	225	non-priority SNPs
11	rs2582900	28491489	6.942e-06	0.1903	226	0.1892	226	non-priority SNPs
12	rs79623590	65670481	7.008e-06	0.1903	227	0.1892	227	non-priority SNPs
11	rs7111851	28464705	7.011e-06	0.1903	228	0.1892	228	non-priority SNPs
11	rs7130471	28456861	7.019e-06	0.1903	229	0.1892	229	non-priority SNPs
11	rs12274444	28480059	7.035e-06	0.1903	230	0.1892	230	non-priority SNPs
11	rs2002304	28480550	7.038e-06	0.1903	231	0.1892	231	non-priority SNPs
11	rs11030341	28473301	7.038e-06	0.1903	232	0.1892	232	non-priority SNPs
11	rs7127278	28473539	7.041e-06	0.1903	233	0.1892	233	non-priority SNPs
11	rs7127321	28473690	7.043e-06	0.1903	235	0.1892	234	non-priority SNPs
11	rs7107532	28480924	7.043e-06	0.1903	234	0.1892	235	non-priority SNPs
11	rs7130732	28473966	7.044e-06	0.1903	236	0.1892	236	non-priority SNPs
11	rs6484372	28467517	7.046e-06	0.1903	237	0.1892	237	non-priority SNPs
12	rs11175709	65665574	7.061e-06	0.1903	238	0.1892	238	non-priority SNPs
11	rs11030339	28470321	7.072e-06	0.1903	239	0.1892	239	non-priority SNPs
12	rs10784465	65882536	7.074e-06	0.1903	240	0.1892	240	non-priority SNPs
11	rs10767725	28472710	7.074e-06	0.1903	241	0.1892	241	non-priority SNPs
11	rs10835342	28482783	7.083e-06	0.1903	242	0.1892	242	non-priority SNPs
11	rs7105555	28475406	7.084e-06	0.1903	243	0.1892	243	non-priority SNPs
11	rs11030344	28476993	7.093e-06	0.1903	244	0.1892	244	non-priority SNPs
11	rs7945266	28459977	7.139e-06	0.1905	245	0.1894	245	non-priority SNPs
11	rs10835339	28473392	7.163e-06	0.1905	246	0.1894	246	non-priority SNPs
12	rs1472259	65913960	7.223e-06	0.1905	247	0.1894	247	non-priority SNPs
4	rs1874345	90430568	7.263e-06	0.1905	248	0.1894	248	non-priority SNPs
20	rs761827	34207897	7.298e-06	0.1905	249	0.1894	249	non-priority SNPs
12	rs10878282	65850543	7.307e-06	0.1905	250	0.1894	250	non-priority SNPs
12	rs12579853	65683072	7.309e-06	0.1905	251	0.1894	251	non-priority SNPs
2	rs2042069	162869670	7.334e-06	0.1905	252	0.1894	252	non-priority SNPs
11	rs1584035	28499603	7.555e-06	0.1955	253	0.1944	253	non-priority SNPs
5	rs13156837	66122328	7.623e-06	0.1962	254	0.195	254	non-priority SNPs
12	rs61921474	65710655	7.641e-06	0.1962	255	0.195	255	non-priority SNPs
12	rs11175770	65851829	7.694e-06	0.1968	256	0.1956	256	non-priority SNPs
11	rs11030345	28485116	7.839e-06	0.1997	257	0.1985	257	non-priority SNPs
12	rs7963025	65844546	7.984e-06	0.2025	258	0.2014	258	non-priority SNPs

## Sheet: small molecule metabolic 
Table S6d. SNPs within 20% sFDR which do not fall within the domain ofsmall molecule metabolic
chromosome	snp	position	p_value	q_FDR	r_FDR	q_SFDR	r_SFDR	prior_group
12	rs77956314	117323367	9.331e-11	0.0002	1	0.0002	1	non-priority SNPs
12	rs75337356	117337254	6.248e-10	0.0002	10	0.0002	10	non-priority SNPs
12	rs112608342	117332597	6.372e-10	0.0002	11	0.0002	11	non-priority SNPs
12	rs12302173	117338504	6.586e-10	0.0002	12	0.0002	12	non-priority SNPs
12	rs12313220	117332881	6.623e-10	0.0002	13	0.0002	13	non-priority SNPs
12	rs7294919	117327592	6.682e-10	0.0002	14	0.0002	14	non-priority SNPs
12	rs7305705	117327651	6.708e-10	0.0002	15	0.0002	15	non-priority SNPs
12	rs7132910	117320658	6.728e-10	0.0002	16	0.0002	16	non-priority SNPs
12	rs113315762	117337237	6.759e-10	0.0002	17	0.0002	17	non-priority SNPs
12	rs7315280	117320938	6.822e-10	0.0002	18	0.0002	18	non-priority SNPs
12	rs7132339	117335912	6.928e-10	0.0002	19	0.0002	19	non-priority SNPs
12	rs113205216	117326943	1.403e-10	0.0002	2	0.0002	2	non-priority SNPs
12	rs11068224	117324967	1.433e-10	0.0002	3	0.0002	3	non-priority SNPs
12	rs113179672	117327241	1.493e-10	0.0002	4	0.0002	4	non-priority SNPs
12	rs7137149	117321662	2.88e-10	0.0002	5	0.0002	5	non-priority SNPs
12	rs61921502	65832468	2.918e-10	0.0002	6	0.0002	6	non-priority SNPs
12	rs146607495	117319202	5.227e-10	0.0002	7	0.0002	7	non-priority SNPs
12	rs12311895	117326927	5.913e-10	0.0002	8	0.0002	8	non-priority SNPs
12	rs78666825	117337154	6.153e-10	0.0002	9	0.0002	9	non-priority SNPs
12	rs113844630	117337103	7.88e-10	0.0003	20	0.0003	20	non-priority SNPs
12	rs10850728	117330483	8.616e-10	0.0003	21	0.0003	21	non-priority SNPs
12	rs11836634	117330844	9.217e-10	0.0003	22	0.0003	22	non-priority SNPs
12	rs111865233	117332156	1.709e-09	0.0005	23	0.0005	23	non-priority SNPs
12	rs12320925	117337101	1.774e-09	0.0005	24	0.0005	24	non-priority SNPs
12	rs76845667	117334487	5.043e-09	0.0013	25	0.0013	25	non-priority SNPs
12	rs7131959	117335615	5.334e-09	0.0013	26	0.0013	26	non-priority SNPs
12	rs7133290	117335944	5.407e-09	0.0013	27	0.0013	27	non-priority SNPs
12	rs79487293	65905126	2.438e-08	0.0057	28	0.0056	28	non-priority SNPs
12	rs117692586	117463770	5.5e-08	0.0124	29	0.0122	29	non-priority SNPs
12	rs716654	65869471	5.942e-08	0.013	30	0.0127	30	non-priority SNPs
12	rs1142467	65858214	6.324e-08	0.0133	31	0.013	31	non-priority SNPs
12	rs1826664	65822140	6.507e-08	0.0133	32	0.013	32	non-priority SNPs
12	rs73123652	65874956	8.379e-08	0.0166	33	0.0163	33	non-priority SNPs
12	rs61921499	65797275	1.182e-07	0.0226	34	0.0222	34	non-priority SNPs
12	rs11611334	65766282	1.209e-07	0.0226	35	0.0222	35	non-priority SNPs
12	rs17178139	65765944	1.437e-07	0.0261	36	0.0256	36	non-priority SNPs
12	rs17765551	65776840	1.528e-07	0.0268	37	0.0263	37	non-priority SNPs
12	rs56675568	65769841	1.568e-07	0.0268	38	0.0263	38	non-priority SNPs
12	rs11615101	65770783	1.597e-07	0.0268	39	0.0263	39	non-priority SNPs
12	rs73220476	117287112	1.662e-07	0.0272	40	0.0266	40	non-priority SNPs
12	rs17178006	65718299	2.535e-07	0.0405	41	0.0396	41	non-priority SNPs
12	rs1370938	65754242	2.616e-07	0.0408	42	0.0399	42	non-priority SNPs
2	rs2268894	162856148	2.915e-07	0.0444	43	0.0435	43	non-priority SNPs
12	rs117425351	117409752	3.474e-07	0.0517	44	0.0506	44	non-priority SNPs
12	rs118025365	117477082	3.996e-07	0.0581	45	0.0569	45	non-priority SNPs
12	rs117924143	117440958	4.258e-07	0.0606	46	0.0594	46	non-priority SNPs
12	rs117831534	117506632	4.914e-07	0.0684	47	0.067	47	non-priority SNPs
11	rs7396827	28577867	7.275e-07	0.0992	48	0.0972	48	non-priority SNPs
11	rs7111968	28394024	9.542e-07	0.1275	49	0.1249	49	non-priority SNPs
11	rs10835321	28414268	2.958e-06	0.1524	100	0.1492	100	non-priority SNPs
11	rs4923535	28416646	3.006e-06	0.1524	101	0.1492	101	non-priority SNPs
5	rs2084129	66046529	3.028e-06	0.1524	102	0.1492	102	non-priority SNPs
2	rs12472555	162816728	3.037e-06	0.1524	103	0.1492	103	non-priority SNPs
11	rs7948373	28413082	3.05e-06	0.1524	104	0.1492	104	non-priority SNPs
12	rs10878283	65851171	3.061e-06	0.1524	105	0.1492	105	non-priority SNPs
11	rs6484373	28526247	3.084e-06	0.1524	106	0.1492	106	non-priority SNPs
11	rs10835314	28383960	3.088e-06	0.1524	107	0.1492	107	non-priority SNPs
11	rs10835323	28422109	3.098e-06	0.1524	108	0.1492	108	non-priority SNPs
11	rs4923531	28401860	3.11e-06	0.1524	109	0.1492	109	non-priority SNPs
11	rs10835351	28530944	3.115e-06	0.1524	110	0.1492	110	non-priority SNPs
11	rs4923544	28565174	3.128e-06	0.1524	111	0.1492	111	non-priority SNPs
5	rs11740234	66099359	3.129e-06	0.1524	112	0.1492	112	non-priority SNPs
11	rs7944588	28528440	3.142e-06	0.1524	113	0.1492	113	non-priority SNPs
11	rs7944587	28528438	3.142e-06	0.1524	114	0.1492	114	non-priority SNPs
11	rs61889192	28528608	3.148e-06	0.1524	115	0.1492	115	non-priority SNPs
11	rs10835357	28567636	3.181e-06	0.1524	116	0.1492	116	non-priority SNPs
11	rs11030372	28563944	3.21e-06	0.1524	117	0.1492	117	non-priority SNPs
11	rs11030371	28563532	3.215e-06	0.1524	118	0.1492	118	non-priority SNPs
11	rs4922803	28399558	3.218e-06	0.1524	119	0.1492	119	non-priority SNPs
11	rs11605699	28562521	3.22e-06	0.1524	120	0.1492	120	non-priority SNPs
11	rs10835356	28565801	3.221e-06	0.1524	121	0.1492	121	non-priority SNPs
11	rs1838059	28566616	3.222e-06	0.1524	122	0.1492	122	non-priority SNPs
11	rs11030358	28534064	3.228e-06	0.1524	123	0.1492	123	non-priority SNPs
11	rs11030368	28559341	3.233e-06	0.1524	124	0.1492	124	non-priority SNPs
11	rs2007527	28512834	3.237e-06	0.1524	125	0.1492	125	non-priority SNPs
11	rs11030374	28568413	3.241e-06	0.1524	126	0.1492	126	non-priority SNPs
11	rs9645635	28559995	3.264e-06	0.1524	127	0.1492	127	non-priority SNPs
11	rs4465354	28534233	3.265e-06	0.1524	128	0.1492	128	non-priority SNPs
11	rs11030370	28562244	3.266e-06	0.1524	129	0.1492	129	non-priority SNPs
11	rs7944721	28537505	3.273e-06	0.1524	130	0.1492	130	non-priority SNPs
11	rs4489727	28516078	3.327e-06	0.1524	131	0.1492	131	non-priority SNPs
11	rs12360793	28384757	3.332e-06	0.1524	132	0.1492	132	non-priority SNPs
11	rs6484375	28573675	3.335e-06	0.1524	133	0.1492	133	non-priority SNPs
11	rs10767726	28516369	3.355e-06	0.1524	134	0.1492	134	non-priority SNPs
11	rs1074267	28529506	3.373e-06	0.1524	135	0.1492	135	non-priority SNPs
11	rs7126224	28439406	3.419e-06	0.1524	136	0.1492	136	non-priority SNPs
11	rs10835349	28523376	3.427e-06	0.1524	137	0.1492	137	non-priority SNPs
2	rs116621170	55490139	3.449e-06	0.1524	138	0.1492	138	non-priority SNPs
11	rs10835347	28516942	3.453e-06	0.1524	139	0.1492	139	non-priority SNPs
11	rs11030376	28574639	3.497e-06	0.1524	140	0.1492	140	non-priority SNPs
11	rs11030367	28557129	3.501e-06	0.1524	141	0.1492	141	non-priority SNPs
11	rs17653807	28558304	3.513e-06	0.1524	142	0.1492	142	non-priority SNPs
11	rs10767722	28421185	3.52e-06	0.1524	143	0.1492	143	non-priority SNPs
11	rs7931194	28421542	3.529e-06	0.1524	144	0.1492	144	non-priority SNPs
11	rs7480281	28555667	3.54e-06	0.1524	145	0.1492	145	non-priority SNPs
11	rs10835350	28523385	3.547e-06	0.1524	146	0.1492	146	non-priority SNPs
11	rs12365038	28523459	3.553e-06	0.1524	147	0.1492	147	non-priority SNPs
11	rs34894163	28556277	3.559e-06	0.1524	148	0.1492	148	non-priority SNPs
11	rs4923532	28401900	3.561e-06	0.1524	149	0.1492	149	non-priority SNPs
2	rs4664442	162828001	3.578e-06	0.1524	150	0.1492	150	non-priority SNPs
6	rs16874892	14270739	3.598e-06	0.1524	151	0.1492	151	non-priority SNPs
11	rs11030377	28576651	3.598e-06	0.1524	152	0.1492	152	non-priority SNPs
11	rs9645613	28559464	3.601e-06	0.1524	153	0.1492	153	non-priority SNPs
11	rs4922805	28543098	3.602e-06	0.1524	154	0.1492	154	non-priority SNPs
12	rs7979584	65864251	3.623e-06	0.1524	155	0.1492	155	non-priority SNPs
11	rs4417256	28497639	3.662e-06	0.1524	156	0.1492	156	non-priority SNPs
12	rs1344945	65675628	3.684e-06	0.1524	157	0.1492	157	non-priority SNPs
11	rs11030354	28525124	3.704e-06	0.1524	158	0.1492	158	non-priority SNPs
11	rs1838061	28546150	3.74e-06	0.1524	159	0.1492	159	non-priority SNPs
11	rs17574195	28491733	3.863e-06	0.1524	160	0.1492	160	non-priority SNPs
11	rs7104616	28420524	3.883e-06	0.1524	161	0.1492	161	non-priority SNPs
11	rs7108518	28481593	3.902e-06	0.1524	162	0.1492	162	non-priority SNPs
11	rs7123683	28489926	3.907e-06	0.1524	163	0.1492	163	non-priority SNPs
11	rs10835353	28547534	3.92e-06	0.1524	164	0.1492	164	non-priority SNPs
11	rs10835354	28547545	3.935e-06	0.1524	165	0.1492	165	non-priority SNPs
11	rs17574853	28520346	3.955e-06	0.1524	166	0.1492	166	non-priority SNPs
11	rs10835355	28547658	3.966e-06	0.1524	167	0.1492	167	non-priority SNPs
12	rs12582039	65681936	3.969e-06	0.1524	168	0.1492	168	non-priority SNPs
11	rs990845	28548229	4.007e-06	0.1524	169	0.1492	169	non-priority SNPs
11	rs10835336	28462976	4.032e-06	0.1524	170	0.1492	170	non-priority SNPs
11	rs11030334	28463726	4.041e-06	0.1524	171	0.1492	171	non-priority SNPs
11	rs990846	28548408	4.078e-06	0.1524	172	0.1492	172	non-priority SNPs
11	rs7118730	28478785	4.087e-06	0.1524	173	0.1492	173	non-priority SNPs
11	rs7103868	28478402	4.087e-06	0.1524	174	0.1492	174	non-priority SNPs
11	rs4923541	28479535	4.098e-06	0.1524	175	0.1492	175	non-priority SNPs
11	rs11603115	28482399	4.115e-06	0.1524	176	0.1492	176	non-priority SNPs
11	rs453084	79594256	4.119e-06	0.1524	177	0.1492	177	non-priority SNPs
12	rs10878265	65759885	1.167e-06	0.1524	50	0.1492	50	non-priority SNPs
8	rs74597467	124108618	1.249e-06	0.1524	51	0.1492	51	non-priority SNPs
12	rs112339051	117348968	1.256e-06	0.1524	52	0.1492	52	non-priority SNPs
11	rs11030310	28405552	1.281e-06	0.1524	53	0.1492	53	non-priority SNPs
11	rs11030324	28431370	1.282e-06	0.1524	54	0.1492	54	non-priority SNPs
11	rs7124325	28399978	1.322e-06	0.1524	55	0.1492	55	non-priority SNPs
12	rs7306113	65855476	1.34e-06	0.1524	56	0.1492	56	non-priority SNPs
5	rs2289881	66084260	1.355e-06	0.1524	57	0.1492	57	non-priority SNPs
11	rs10835313	28380561	1.363e-06	0.1524	58	0.1492	58	non-priority SNPs
11	rs11030300	28392940	1.44e-06	0.1524	59	0.1492	59	non-priority SNPs
11	rs34470137	28414157	1.506e-06	0.1524	60	0.1492	60	non-priority SNPs
2	rs2287509	162854908	1.508e-06	0.1524	61	0.1492	61	non-priority SNPs
11	rs4923533	28416351	1.521e-06	0.1524	62	0.1492	62	non-priority SNPs
11	rs7112646	28394636	1.538e-06	0.1524	63	0.1492	63	non-priority SNPs
12	rs6581636	65849797	1.56e-06	0.1524	64	0.1492	64	non-priority SNPs
5	rs895376	66033805	1.577e-06	0.1524	65	0.1492	65	non-priority SNPs
12	rs6581639	65854114	1.582e-06	0.1524	66	0.1492	66	non-priority SNPs
5	rs4699891	66038209	1.764e-06	0.1524	67	0.1492	67	non-priority SNPs
12	rs4762076	65666134	1.937e-06	0.1524	68	0.1492	68	non-priority SNPs
11	rs7129135	28398034	1.95e-06	0.1524	69	0.1492	69	non-priority SNPs
2	rs6707646	162808640	2.018e-06	0.1524	70	0.1492	70	non-priority SNPs
11	rs10767719	28407967	2.02e-06	0.1524	71	0.1492	71	non-priority SNPs
11	rs7947147	28425239	2.028e-06	0.1524	72	0.1492	72	non-priority SNPs
2	rs2909457	162845855	2.116e-06	0.1524	73	0.1492	73	non-priority SNPs
11	rs11030316	28409010	2.128e-06	0.1524	74	0.1492	74	non-priority SNPs
11	rs11030309	28403292	2.224e-06	0.1524	75	0.1492	75	non-priority SNPs
11	rs12577283	28511596	2.228e-06	0.1524	76	0.1492	76	non-priority SNPs
11	rs11030323	28421065	2.244e-06	0.1524	77	0.1492	77	non-priority SNPs
11	rs1596297	28575986	2.26e-06	0.1524	78	0.1492	78	non-priority SNPs
11	rs11030308	28403169	2.28e-06	0.1524	79	0.1492	79	non-priority SNPs
2	rs7604885	162806408	2.298e-06	0.1524	80	0.1492	80	non-priority SNPs
11	rs2582905	28510100	2.417e-06	0.1524	81	0.1492	81	non-priority SNPs
11	rs4923536	28422496	2.42e-06	0.1524	82	0.1492	82	non-priority SNPs
2	rs7580486	162810159	2.461e-06	0.1524	83	0.1492	83	non-priority SNPs
11	rs7931626	28421841	2.537e-06	0.1524	84	0.1492	84	non-priority SNPs
11	rs4923534	28416425	2.576e-06	0.1524	85	0.1492	85	non-priority SNPs
11	rs6484371	28438811	2.581e-06	0.1524	87	0.1492	86	non-priority SNPs
10	rs12784431	135037575	2.581e-06	0.1524	86	0.1492	87	non-priority SNPs
11	rs7129440	28398114	2.755e-06	0.1524	88	0.1492	88	non-priority SNPs
11	rs7129166	28398139	2.758e-06	0.1524	89	0.1492	89	non-priority SNPs
11	rs11030330	28448117	2.763e-06	0.1524	90	0.1492	90	non-priority SNPs
2	rs4500960	162818621	2.772e-06	0.1524	91	0.1492	91	non-priority SNPs
6	rs78587286	14266689	2.867e-06	0.1524	92	0.1492	92	non-priority SNPs
11	rs11030297	28386180	2.873e-06	0.1524	93	0.1492	93	non-priority SNPs
11	rs10835316	28386699	2.891e-06	0.1524	94	0.1492	94	non-priority SNPs
11	rs6484367	28387459	2.904e-06	0.1524	95	0.1492	95	non-priority SNPs
11	rs7108101	28568914	2.935e-06	0.1524	97	0.1492	96	non-priority SNPs
10	rs11597218	135038088	2.935e-06	0.1524	96	0.1492	97	non-priority SNPs
10	rs11597199	135037981	2.94e-06	0.1524	98	0.1492	98	non-priority SNPs
11	rs10835322	28414391	2.952e-06	0.1524	99	0.1492	99	non-priority SNPs
11	rs4598653	28549266	4.175e-06	0.1536	178	0.1504	178	non-priority SNPs
11	rs11030295	28382374	4.266e-06	0.156	179	0.1528	179	non-priority SNPs
11	rs10501099	28537265	4.389e-06	0.1596	180	0.1564	180	non-priority SNPs
12	rs11612273	65707858	4.457e-06	0.1604	181	0.1571	181	non-priority SNPs
5	rs11750177	66099352	4.46e-06	0.1604	182	0.1571	182	non-priority SNPs
12	rs17824630	65717061	4.494e-06	0.1604	183	0.1571	183	non-priority SNPs
5	rs7736147	66104174	4.509e-06	0.1604	184	0.1571	184	non-priority SNPs
20	rs6060507	34198334	4.59e-06	0.1618	185	0.1585	185	non-priority SNPs
11	rs1811450	28500993	4.599e-06	0.1618	186	0.1585	186	non-priority SNPs
20	rs6060504	34197619	4.622e-06	0.1618	187	0.1585	187	non-priority SNPs
11	rs12788184	28389866	4.769e-06	0.1661	188	0.1627	188	non-priority SNPs
11	rs10835335	28462815	4.822e-06	0.167	189	0.1636	189	non-priority SNPs
5	rs7704890	66115575	5.156e-06	0.1774	190	0.1737	190	non-priority SNPs
11	rs17653348	28539304	5.185e-06	0.1774	191	0.1737	191	non-priority SNPs
2	rs2970932	162858200	5.211e-06	0.1774	192	0.1737	192	non-priority SNPs
11	rs35347860	28539394	5.229e-06	0.1774	193	0.1737	193	non-priority SNPs
5	rs34257018	66080929	5.261e-06	0.1775	194	0.1739	194	non-priority SNPs
11	rs11030331	28450208	5.397e-06	0.1812	195	0.1775	195	non-priority SNPs
12	rs10878285	65874288	5.508e-06	0.184	196	0.1802	196	non-priority SNPs
5	rs11739093	66110768	5.581e-06	0.1855	197	0.1817	197	non-priority SNPs
11	rs10835325	28445390	5.712e-06	0.1886	198	0.1848	198	non-priority SNPs
11	rs2582904	28506048	5.734e-06	0.1886	199	0.1848	199	non-priority SNPs
11	rs7935201	28547743	5.803e-06	0.19	200	0.1861	200	non-priority SNPs
11	rs10835341	28481834	5.896e-06	0.1903	201	0.1864	201	non-priority SNPs
12	rs11614220	65668987	6.007e-06	0.1903	202	0.1864	202	non-priority SNPs
2	rs2970933	162854276	6.017e-06	0.1903	203	0.1864	203	non-priority SNPs
11	rs10835327	28445687	6.09e-06	0.1903	204	0.1864	204	non-priority SNPs
5	rs4700164	66114682	6.109e-06	0.1903	205	0.1864	205	non-priority SNPs
11	rs7931948	28446290	6.136e-06	0.1903	206	0.1864	206	non-priority SNPs
11	rs10835328	28445710	6.14e-06	0.1903	207	0.1864	207	non-priority SNPs
11	rs11030328	28447142	6.237e-06	0.1903	208	0.1864	208	non-priority SNPs
11	rs11030332	28450798	6.251e-06	0.1903	209	0.1864	209	non-priority SNPs
11	rs10835332	28449247	6.258e-06	0.1903	210	0.1864	210	non-priority SNPs
20	rs11698601	34205035	6.303e-06	0.1903	211	0.1864	211	non-priority SNPs
12	rs7956325	65882981	6.357e-06	0.1903	212	0.1864	212	non-priority SNPs
10	rs4357613	135045512	6.366e-06	0.1903	213	0.1864	213	non-priority SNPs
11	rs7947030	28455268	6.372e-06	0.1903	214	0.1864	214	non-priority SNPs
11	rs4543974	28455794	6.392e-06	0.1903	215	0.1864	215	non-priority SNPs
11	rs7932458	28446722	6.418e-06	0.1903	216	0.1864	216	non-priority SNPs
12	rs7313055	65667847	6.499e-06	0.1903	217	0.1864	217	non-priority SNPs
11	rs4244535	28457737	6.511e-06	0.1903	218	0.1864	218	non-priority SNPs
12	rs10784445	65666390	6.71e-06	0.1903	219	0.1864	219	non-priority SNPs
11	rs17573971	28487807	6.733e-06	0.1903	220	0.1864	220	non-priority SNPs
11	rs1443127	28483632	6.755e-06	0.1903	221	0.1864	221	non-priority SNPs
11	rs4547081	28486224	6.774e-06	0.1903	222	0.1864	222	non-priority SNPs
11	rs12361005	28485403	6.788e-06	0.1903	223	0.1864	223	non-priority SNPs
11	rs10742195	28485008	6.815e-06	0.1903	224	0.1864	224	non-priority SNPs
11	rs7947768	28455860	6.896e-06	0.1903	225	0.1864	225	non-priority SNPs
11	rs2582900	28491489	6.942e-06	0.1903	226	0.1864	226	non-priority SNPs
12	rs79623590	65670481	7.008e-06	0.1903	227	0.1864	227	non-priority SNPs
11	rs7111851	28464705	7.011e-06	0.1903	228	0.1864	228	non-priority SNPs
11	rs7130471	28456861	7.019e-06	0.1903	229	0.1864	229	non-priority SNPs
11	rs12274444	28480059	7.035e-06	0.1903	230	0.1864	230	non-priority SNPs
11	rs2002304	28480550	7.038e-06	0.1903	231	0.1864	231	non-priority SNPs
11	rs11030341	28473301	7.038e-06	0.1903	232	0.1864	232	non-priority SNPs
11	rs7127278	28473539	7.041e-06	0.1903	233	0.1864	233	non-priority SNPs
11	rs7127321	28473690	7.043e-06	0.1903	235	0.1864	234	non-priority SNPs
11	rs7107532	28480924	7.043e-06	0.1903	234	0.1864	235	non-priority SNPs
11	rs7130732	28473966	7.044e-06	0.1903	236	0.1864	236	non-priority SNPs
11	rs6484372	28467517	7.046e-06	0.1903	237	0.1864	237	non-priority SNPs
12	rs11175709	65665574	7.061e-06	0.1903	238	0.1864	238	non-priority SNPs
11	rs11030339	28470321	7.072e-06	0.1903	239	0.1864	239	non-priority SNPs
12	rs10784465	65882536	7.074e-06	0.1903	240	0.1864	240	non-priority SNPs
11	rs10767725	28472710	7.074e-06	0.1903	241	0.1864	241	non-priority SNPs
11	rs10835342	28482783	7.083e-06	0.1903	242	0.1864	242	non-priority SNPs
11	rs7105555	28475406	7.084e-06	0.1903	243	0.1864	243	non-priority SNPs
11	rs11030344	28476993	7.093e-06	0.1903	244	0.1864	244	non-priority SNPs
11	rs7945266	28459977	7.139e-06	0.1905	245	0.1866	245	non-priority SNPs
11	rs10835339	28473392	7.163e-06	0.1905	246	0.1866	246	non-priority SNPs
12	rs1472259	65913960	7.223e-06	0.1905	247	0.1866	247	non-priority SNPs
4	rs1874345	90430568	7.263e-06	0.1905	248	0.1866	248	non-priority SNPs
20	rs761827	34207897	7.298e-06	0.1905	249	0.1866	249	non-priority SNPs
12	rs10878282	65850543	7.307e-06	0.1905	250	0.1866	250	non-priority SNPs
12	rs12579853	65683072	7.309e-06	0.1905	251	0.1866	251	non-priority SNPs
2	rs2042069	162869670	7.334e-06	0.1905	252	0.1866	252	non-priority SNPs
11	rs1584035	28499603	7.555e-06	0.1955	253	0.1915	253	non-priority SNPs
5	rs13156837	66122328	7.623e-06	0.1962	254	0.1922	254	non-priority SNPs
12	rs61921474	65710655	7.641e-06	0.1962	255	0.1922	255	non-priority SNPs
12	rs11175770	65851829	7.694e-06	0.1968	256	0.1927	256	non-priority SNPs
11	rs11030345	28485116	7.839e-06	0.1997	257	0.1956	257	non-priority SNPs
12	rs7963025	65844546	7.984e-06	0.2025	258	0.1984	258	non-priority SNPs
12	rs35621308	65656484	8.012e-06	0.2025	259	0.1984	259	non-priority SNPs
12	rs10878281	65845000	8.211e-06	0.2068	260	0.2025	260	non-priority SNPs

## Sheet: cell differentiation
Table S6e. SNPs within 20% sFDR which do not fall within the domain of cell differentiation
chromosome	snp	position	p_value	q_FDR	r_FDR	q_SFDR	r_SFDR	prior_group
12	rs75337356	117337254	6.248e-10	0.0002	10	0.0002	10	non-priority SNPs
12	rs112608342	117332597	6.372e-10	0.0002	11	0.0002	11	non-priority SNPs
12	rs77956314	117323367	9.331e-11	0.0002	1	0.0002	1	non-priority SNPs
12	rs12302173	117338504	6.586e-10	0.0002	12	0.0002	12	non-priority SNPs
12	rs12313220	117332881	6.623e-10	0.0002	13	0.0002	13	non-priority SNPs
12	rs7294919	117327592	6.682e-10	0.0002	14	0.0002	14	non-priority SNPs
12	rs7305705	117327651	6.708e-10	0.0002	15	0.0002	15	non-priority SNPs
12	rs7132910	117320658	6.728e-10	0.0002	16	0.0002	16	non-priority SNPs
12	rs113315762	117337237	6.759e-10	0.0002	17	0.0002	17	non-priority SNPs
12	rs7315280	117320938	6.822e-10	0.0002	18	0.0002	18	non-priority SNPs
12	rs7132339	117335912	6.928e-10	0.0002	19	0.0002	19	non-priority SNPs
12	rs113205216	117326943	1.403e-10	0.0002	2	0.0002	2	non-priority SNPs
12	rs11068224	117324967	1.433e-10	0.0002	3	0.0002	3	non-priority SNPs
12	rs113179672	117327241	1.493e-10	0.0002	4	0.0002	4	non-priority SNPs
12	rs7137149	117321662	2.88e-10	0.0002	5	0.0002	5	non-priority SNPs
12	rs61921502	65832468	2.918e-10	0.0002	6	0.0002	6	non-priority SNPs
12	rs146607495	117319202	5.227e-10	0.0002	7	0.0002	7	non-priority SNPs
12	rs12311895	117326927	5.913e-10	0.0002	8	0.0002	8	non-priority SNPs
12	rs78666825	117337154	6.153e-10	0.0002	9	0.0002	9	non-priority SNPs
12	rs113844630	117337103	7.88e-10	0.0003	20	0.0003	20	non-priority SNPs
12	rs10850728	117330483	8.616e-10	0.0003	21	0.0003	21	non-priority SNPs
12	rs11836634	117330844	9.217e-10	0.0003	22	0.0003	22	non-priority SNPs
12	rs111865233	117332156	1.709e-09	0.0005	23	0.0005	23	non-priority SNPs
12	rs12320925	117337101	1.774e-09	0.0005	24	0.0005	24	non-priority SNPs
12	rs76845667	117334487	5.043e-09	0.0013	25	0.0013	25	non-priority SNPs
12	rs7131959	117335615	5.334e-09	0.0013	26	0.0013	26	non-priority SNPs
12	rs7133290	117335944	5.407e-09	0.0013	27	0.0013	27	non-priority SNPs
12	rs79487293	65905126	2.438e-08	0.0057	28	0.0057	28	non-priority SNPs
12	rs117692586	117463770	5.5e-08	0.0124	29	0.0124	29	non-priority SNPs
12	rs716654	65869471	5.942e-08	0.013	30	0.0129	30	non-priority SNPs
12	rs1142467	65858214	6.324e-08	0.0133	31	0.0133	31	non-priority SNPs
12	rs1826664	65822140	6.507e-08	0.0133	32	0.0133	32	non-priority SNPs
12	rs73123652	65874956	8.379e-08	0.0166	33	0.0166	33	non-priority SNPs
12	rs61921499	65797275	1.182e-07	0.0226	34	0.0225	34	non-priority SNPs
12	rs11611334	65766282	1.209e-07	0.0226	35	0.0225	35	non-priority SNPs
12	rs17178139	65765944	1.437e-07	0.0261	36	0.026	36	non-priority SNPs
12	rs17765551	65776840	1.528e-07	0.0268	37	0.0267	37	non-priority SNPs
12	rs56675568	65769841	1.568e-07	0.0268	38	0.0267	38	non-priority SNPs
12	rs11615101	65770783	1.597e-07	0.0268	39	0.0267	39	non-priority SNPs
12	rs73220476	117287112	1.662e-07	0.0272	40	0.0271	40	non-priority SNPs
12	rs17178006	65718299	2.535e-07	0.0405	41	0.0403	41	non-priority SNPs
12	rs1370938	65754242	2.616e-07	0.0408	42	0.0406	42	non-priority SNPs
2	rs2268894	162856148	2.915e-07	0.0444	43	0.0442	43	non-priority SNPs
12	rs117425351	117409752	3.474e-07	0.0517	44	0.0515	44	non-priority SNPs
12	rs118025365	117477082	3.996e-07	0.0581	45	0.0579	45	non-priority SNPs
12	rs117924143	117440958	4.258e-07	0.0606	46	0.0604	46	non-priority SNPs
12	rs117831534	117506632	4.914e-07	0.0684	47	0.0682	47	non-priority SNPs
11	rs7396827	28577867	7.275e-07	0.0992	48	0.0989	48	non-priority SNPs
11	rs7111968	28394024	9.542e-07	0.1275	49	0.1271	49	non-priority SNPs
11	rs10835321	28414268	2.958e-06	0.1524	100	0.1518	100	non-priority SNPs
11	rs4923535	28416646	3.006e-06	0.1524	101	0.1518	101	non-priority SNPs
5	rs2084129	66046529	3.028e-06	0.1524	102	0.1518	102	non-priority SNPs
2	rs12472555	162816728	3.037e-06	0.1524	103	0.1518	103	non-priority SNPs
11	rs7948373	28413082	3.05e-06	0.1524	104	0.1518	104	non-priority SNPs
12	rs10878283	65851171	3.061e-06	0.1524	105	0.1518	105	non-priority SNPs
11	rs6484373	28526247	3.084e-06	0.1524	106	0.1518	106	non-priority SNPs
11	rs10835314	28383960	3.088e-06	0.1524	107	0.1518	107	non-priority SNPs
11	rs10835323	28422109	3.098e-06	0.1524	108	0.1518	108	non-priority SNPs
11	rs4923531	28401860	3.11e-06	0.1524	109	0.1518	109	non-priority SNPs
11	rs10835351	28530944	3.115e-06	0.1524	110	0.1518	110	non-priority SNPs
11	rs4923544	28565174	3.128e-06	0.1524	111	0.1518	111	non-priority SNPs
5	rs11740234	66099359	3.129e-06	0.1524	112	0.1518	112	non-priority SNPs
11	rs7944588	28528440	3.142e-06	0.1524	113	0.1518	113	non-priority SNPs
11	rs7944587	28528438	3.142e-06	0.1524	114	0.1518	114	non-priority SNPs
11	rs61889192	28528608	3.148e-06	0.1524	115	0.1518	115	non-priority SNPs
11	rs10835357	28567636	3.181e-06	0.1524	116	0.1518	116	non-priority SNPs
11	rs11030372	28563944	3.21e-06	0.1524	117	0.1518	117	non-priority SNPs
11	rs11030371	28563532	3.215e-06	0.1524	118	0.1518	118	non-priority SNPs
11	rs4922803	28399558	3.218e-06	0.1524	119	0.1518	119	non-priority SNPs
11	rs11605699	28562521	3.22e-06	0.1524	120	0.1518	120	non-priority SNPs
11	rs10835356	28565801	3.221e-06	0.1524	121	0.1518	121	non-priority SNPs
11	rs1838059	28566616	3.222e-06	0.1524	122	0.1518	122	non-priority SNPs
11	rs11030358	28534064	3.228e-06	0.1524	123	0.1518	123	non-priority SNPs
11	rs11030368	28559341	3.233e-06	0.1524	124	0.1518	124	non-priority SNPs
11	rs2007527	28512834	3.237e-06	0.1524	125	0.1518	125	non-priority SNPs
11	rs11030374	28568413	3.241e-06	0.1524	126	0.1518	126	non-priority SNPs
11	rs9645635	28559995	3.264e-06	0.1524	127	0.1518	127	non-priority SNPs
11	rs4465354	28534233	3.265e-06	0.1524	128	0.1518	128	non-priority SNPs
11	rs11030370	28562244	3.266e-06	0.1524	129	0.1518	129	non-priority SNPs
11	rs7944721	28537505	3.273e-06	0.1524	130	0.1518	130	non-priority SNPs
11	rs4489727	28516078	3.327e-06	0.1524	131	0.1518	131	non-priority SNPs
11	rs12360793	28384757	3.332e-06	0.1524	132	0.1518	132	non-priority SNPs
11	rs6484375	28573675	3.335e-06	0.1524	133	0.1518	133	non-priority SNPs
11	rs10767726	28516369	3.355e-06	0.1524	134	0.1518	134	non-priority SNPs
11	rs1074267	28529506	3.373e-06	0.1524	135	0.1518	135	non-priority SNPs
11	rs7126224	28439406	3.419e-06	0.1524	136	0.1518	136	non-priority SNPs
11	rs10835349	28523376	3.427e-06	0.1524	137	0.1518	137	non-priority SNPs
2	rs116621170	55490139	3.449e-06	0.1524	138	0.1518	138	non-priority SNPs
11	rs10835347	28516942	3.453e-06	0.1524	139	0.1518	139	non-priority SNPs
11	rs11030376	28574639	3.497e-06	0.1524	140	0.1518	140	non-priority SNPs
11	rs11030367	28557129	3.501e-06	0.1524	141	0.1518	141	non-priority SNPs
11	rs17653807	28558304	3.513e-06	0.1524	142	0.1518	142	non-priority SNPs
11	rs10767722	28421185	3.52e-06	0.1524	143	0.1518	143	non-priority SNPs
11	rs7931194	28421542	3.529e-06	0.1524	144	0.1518	144	non-priority SNPs
11	rs7480281	28555667	3.54e-06	0.1524	145	0.1518	145	non-priority SNPs
11	rs10835350	28523385	3.547e-06	0.1524	146	0.1518	146	non-priority SNPs
11	rs12365038	28523459	3.553e-06	0.1524	147	0.1518	147	non-priority SNPs
11	rs34894163	28556277	3.559e-06	0.1524	148	0.1518	148	non-priority SNPs
11	rs4923532	28401900	3.561e-06	0.1524	149	0.1518	149	non-priority SNPs
2	rs4664442	162828001	3.578e-06	0.1524	150	0.1518	150	non-priority SNPs
6	rs16874892	14270739	3.598e-06	0.1524	151	0.1518	151	non-priority SNPs
11	rs11030377	28576651	3.598e-06	0.1524	152	0.1518	152	non-priority SNPs
11	rs9645613	28559464	3.601e-06	0.1524	153	0.1518	153	non-priority SNPs
11	rs4922805	28543098	3.602e-06	0.1524	154	0.1518	154	non-priority SNPs
12	rs7979584	65864251	3.623e-06	0.1524	155	0.1518	155	non-priority SNPs
11	rs4417256	28497639	3.662e-06	0.1524	156	0.1518	156	non-priority SNPs
12	rs1344945	65675628	3.684e-06	0.1524	157	0.1518	157	non-priority SNPs
11	rs11030354	28525124	3.704e-06	0.1524	158	0.1518	158	non-priority SNPs
11	rs1838061	28546150	3.74e-06	0.1524	159	0.1518	159	non-priority SNPs
11	rs17574195	28491733	3.863e-06	0.1524	160	0.1518	160	non-priority SNPs
11	rs7104616	28420524	3.883e-06	0.1524	161	0.1518	161	non-priority SNPs
11	rs7108518	28481593	3.902e-06	0.1524	162	0.1518	162	non-priority SNPs
11	rs7123683	28489926	3.907e-06	0.1524	163	0.1518	163	non-priority SNPs
11	rs10835353	28547534	3.92e-06	0.1524	164	0.1518	164	non-priority SNPs
11	rs10835354	28547545	3.935e-06	0.1524	165	0.1518	165	non-priority SNPs
11	rs17574853	28520346	3.955e-06	0.1524	166	0.1518	166	non-priority SNPs
11	rs10835355	28547658	3.966e-06	0.1524	167	0.1518	167	non-priority SNPs
12	rs12582039	65681936	3.969e-06	0.1524	168	0.1518	168	non-priority SNPs
11	rs990845	28548229	4.007e-06	0.1524	169	0.1518	169	non-priority SNPs
11	rs10835336	28462976	4.032e-06	0.1524	170	0.1518	170	non-priority SNPs
11	rs11030334	28463726	4.041e-06	0.1524	171	0.1518	171	non-priority SNPs
11	rs990846	28548408	4.078e-06	0.1524	172	0.1518	172	non-priority SNPs
11	rs7118730	28478785	4.087e-06	0.1524	173	0.1518	173	non-priority SNPs
11	rs7103868	28478402	4.087e-06	0.1524	174	0.1518	174	non-priority SNPs
11	rs4923541	28479535	4.098e-06	0.1524	175	0.1518	175	non-priority SNPs
11	rs11603115	28482399	4.115e-06	0.1524	176	0.1518	176	non-priority SNPs
11	rs453084	79594256	4.119e-06	0.1524	177	0.1518	177	non-priority SNPs
12	rs10878265	65759885	1.167e-06	0.1524	50	0.1518	50	non-priority SNPs
8	rs74597467	124108618	1.249e-06	0.1524	51	0.1518	51	non-priority SNPs
12	rs112339051	117348968	1.256e-06	0.1524	52	0.1518	52	non-priority SNPs
11	rs11030310	28405552	1.281e-06	0.1524	53	0.1518	53	non-priority SNPs
11	rs11030324	28431370	1.282e-06	0.1524	54	0.1518	54	non-priority SNPs
11	rs7124325	28399978	1.322e-06	0.1524	55	0.1518	55	non-priority SNPs
12	rs7306113	65855476	1.34e-06	0.1524	56	0.1518	56	non-priority SNPs
5	rs2289881	66084260	1.355e-06	0.1524	57	0.1518	57	non-priority SNPs
11	rs10835313	28380561	1.363e-06	0.1524	58	0.1518	58	non-priority SNPs
11	rs11030300	28392940	1.44e-06	0.1524	59	0.1518	59	non-priority SNPs
11	rs34470137	28414157	1.506e-06	0.1524	60	0.1518	60	non-priority SNPs
2	rs2287509	162854908	1.508e-06	0.1524	61	0.1518	61	non-priority SNPs
11	rs4923533	28416351	1.521e-06	0.1524	62	0.1518	62	non-priority SNPs
11	rs7112646	28394636	1.538e-06	0.1524	63	0.1518	63	non-priority SNPs
12	rs6581636	65849797	1.56e-06	0.1524	64	0.1518	64	non-priority SNPs
5	rs895376	66033805	1.577e-06	0.1524	65	0.1518	65	non-priority SNPs
12	rs6581639	65854114	1.582e-06	0.1524	66	0.1518	66	non-priority SNPs
5	rs4699891	66038209	1.764e-06	0.1524	67	0.1518	67	non-priority SNPs
12	rs4762076	65666134	1.937e-06	0.1524	68	0.1518	68	non-priority SNPs
11	rs7129135	28398034	1.95e-06	0.1524	69	0.1518	69	non-priority SNPs
2	rs6707646	162808640	2.018e-06	0.1524	70	0.1518	70	non-priority SNPs
11	rs10767719	28407967	2.02e-06	0.1524	71	0.1518	71	non-priority SNPs
11	rs7947147	28425239	2.028e-06	0.1524	72	0.1518	72	non-priority SNPs
2	rs2909457	162845855	2.116e-06	0.1524	73	0.1518	73	non-priority SNPs
11	rs11030316	28409010	2.128e-06	0.1524	74	0.1518	74	non-priority SNPs
11	rs11030309	28403292	2.224e-06	0.1524	75	0.1518	75	non-priority SNPs
11	rs12577283	28511596	2.228e-06	0.1524	76	0.1518	76	non-priority SNPs
11	rs11030323	28421065	2.244e-06	0.1524	77	0.1518	77	non-priority SNPs
11	rs1596297	28575986	2.26e-06	0.1524	78	0.1518	78	non-priority SNPs
11	rs11030308	28403169	2.28e-06	0.1524	79	0.1518	79	non-priority SNPs
2	rs7604885	162806408	2.298e-06	0.1524	80	0.1518	80	non-priority SNPs
11	rs2582905	28510100	2.417e-06	0.1524	81	0.1518	81	non-priority SNPs
11	rs4923536	28422496	2.42e-06	0.1524	82	0.1518	82	non-priority SNPs
2	rs7580486	162810159	2.461e-06	0.1524	83	0.1518	83	non-priority SNPs
11	rs7931626	28421841	2.537e-06	0.1524	84	0.1518	84	non-priority SNPs
11	rs4923534	28416425	2.576e-06	0.1524	85	0.1518	85	non-priority SNPs
11	rs6484371	28438811	2.581e-06	0.1524	87	0.1518	86	non-priority SNPs
10	rs12784431	135037575	2.581e-06	0.1524	86	0.1518	87	non-priority SNPs
11	rs7129440	28398114	2.755e-06	0.1524	88	0.1518	88	non-priority SNPs
11	rs7129166	28398139	2.758e-06	0.1524	89	0.1518	89	non-priority SNPs
11	rs11030330	28448117	2.763e-06	0.1524	90	0.1518	90	non-priority SNPs
2	rs4500960	162818621	2.772e-06	0.1524	91	0.1518	91	non-priority SNPs
6	rs78587286	14266689	2.867e-06	0.1524	92	0.1518	92	non-priority SNPs
11	rs11030297	28386180	2.873e-06	0.1524	93	0.1518	93	non-priority SNPs
11	rs10835316	28386699	2.891e-06	0.1524	94	0.1518	94	non-priority SNPs
11	rs6484367	28387459	2.904e-06	0.1524	95	0.1518	95	non-priority SNPs
11	rs7108101	28568914	2.935e-06	0.1524	97	0.1518	96	non-priority SNPs
10	rs11597218	135038088	2.935e-06	0.1524	96	0.1518	97	non-priority SNPs
10	rs11597199	135037981	2.94e-06	0.1524	98	0.1518	98	non-priority SNPs
11	rs10835322	28414391	2.952e-06	0.1524	99	0.1518	99	non-priority SNPs
11	rs4598653	28549266	4.175e-06	0.1536	178	0.153	178	non-priority SNPs
11	rs11030295	28382374	4.266e-06	0.156	179	0.1555	179	non-priority SNPs
11	rs10501099	28537265	4.389e-06	0.1596	180	0.1591	180	non-priority SNPs
12	rs11612273	65707858	4.457e-06	0.1604	181	0.1599	181	non-priority SNPs
5	rs11750177	66099352	4.46e-06	0.1604	182	0.1599	182	non-priority SNPs
12	rs17824630	65717061	4.494e-06	0.1604	183	0.1599	183	non-priority SNPs
5	rs7736147	66104174	4.509e-06	0.1604	184	0.1599	184	non-priority SNPs
20	rs6060507	34198334	4.59e-06	0.1618	185	0.1613	185	non-priority SNPs
11	rs1811450	28500993	4.599e-06	0.1618	186	0.1613	186	non-priority SNPs
20	rs6060504	34197619	4.622e-06	0.1618	187	0.1613	187	non-priority SNPs
11	rs12788184	28389866	4.769e-06	0.1661	188	0.1655	188	non-priority SNPs
11	rs10835335	28462815	4.822e-06	0.167	189	0.1665	189	non-priority SNPs
5	rs7704890	66115575	5.156e-06	0.1774	190	0.1768	190	non-priority SNPs
11	rs17653348	28539304	5.185e-06	0.1774	191	0.1768	191	non-priority SNPs
2	rs2970932	162858200	5.211e-06	0.1774	192	0.1768	192	non-priority SNPs
11	rs35347860	28539394	5.229e-06	0.1774	193	0.1768	193	non-priority SNPs
5	rs34257018	66080929	5.261e-06	0.1775	194	0.1769	194	non-priority SNPs
11	rs11030331	28450208	5.397e-06	0.1812	195	0.1806	195	non-priority SNPs
12	rs10878285	65874288	5.508e-06	0.184	196	0.1834	196	non-priority SNPs
5	rs11739093	66110768	5.581e-06	0.1855	197	0.1849	197	non-priority SNPs
11	rs10835325	28445390	5.712e-06	0.1886	198	0.188	198	non-priority SNPs
11	rs2582904	28506048	5.734e-06	0.1886	199	0.188	199	non-priority SNPs
11	rs7935201	28547743	5.803e-06	0.19	200	0.1893	200	non-priority SNPs
11	rs10835341	28481834	5.896e-06	0.1903	201	0.1897	201	non-priority SNPs
12	rs11614220	65668987	6.007e-06	0.1903	202	0.1897	202	non-priority SNPs
2	rs2970933	162854276	6.017e-06	0.1903	203	0.1897	203	non-priority SNPs
11	rs10835327	28445687	6.09e-06	0.1903	204	0.1897	204	non-priority SNPs
5	rs4700164	66114682	6.109e-06	0.1903	205	0.1897	205	non-priority SNPs
11	rs7931948	28446290	6.136e-06	0.1903	206	0.1897	206	non-priority SNPs
11	rs10835328	28445710	6.14e-06	0.1903	207	0.1897	207	non-priority SNPs
11	rs11030328	28447142	6.237e-06	0.1903	208	0.1897	208	non-priority SNPs
11	rs11030332	28450798	6.251e-06	0.1903	209	0.1897	209	non-priority SNPs
11	rs10835332	28449247	6.258e-06	0.1903	210	0.1897	210	non-priority SNPs
20	rs11698601	34205035	6.303e-06	0.1903	211	0.1897	211	non-priority SNPs
12	rs7956325	65882981	6.357e-06	0.1903	212	0.1897	212	non-priority SNPs
10	rs4357613	135045512	6.366e-06	0.1903	213	0.1897	213	non-priority SNPs
11	rs7947030	28455268	6.372e-06	0.1903	214	0.1897	214	non-priority SNPs
11	rs4543974	28455794	6.392e-06	0.1903	215	0.1897	215	non-priority SNPs
11	rs7932458	28446722	6.418e-06	0.1903	216	0.1897	216	non-priority SNPs
12	rs7313055	65667847	6.499e-06	0.1903	217	0.1897	217	non-priority SNPs
11	rs4244535	28457737	6.511e-06	0.1903	218	0.1897	218	non-priority SNPs
12	rs10784445	65666390	6.71e-06	0.1903	219	0.1897	219	non-priority SNPs
11	rs17573971	28487807	6.733e-06	0.1903	220	0.1897	220	non-priority SNPs
11	rs1443127	28483632	6.755e-06	0.1903	221	0.1897	221	non-priority SNPs
11	rs4547081	28486224	6.774e-06	0.1903	222	0.1897	222	non-priority SNPs
11	rs12361005	28485403	6.788e-06	0.1903	223	0.1897	223	non-priority SNPs
11	rs10742195	28485008	6.815e-06	0.1903	224	0.1897	224	non-priority SNPs
11	rs7947768	28455860	6.896e-06	0.1903	225	0.1897	225	non-priority SNPs
11	rs2582900	28491489	6.942e-06	0.1903	226	0.1897	226	non-priority SNPs
12	rs79623590	65670481	7.008e-06	0.1903	227	0.1897	227	non-priority SNPs
11	rs7111851	28464705	7.011e-06	0.1903	228	0.1897	228	non-priority SNPs
11	rs7130471	28456861	7.019e-06	0.1903	229	0.1897	229	non-priority SNPs
11	rs12274444	28480059	7.035e-06	0.1903	230	0.1897	230	non-priority SNPs
11	rs2002304	28480550	7.038e-06	0.1903	231	0.1897	231	non-priority SNPs
11	rs11030341	28473301	7.038e-06	0.1903	232	0.1897	232	non-priority SNPs
11	rs7127278	28473539	7.041e-06	0.1903	233	0.1897	233	non-priority SNPs
11	rs7127321	28473690	7.043e-06	0.1903	235	0.1897	234	non-priority SNPs
11	rs7107532	28480924	7.043e-06	0.1903	234	0.1897	235	non-priority SNPs
11	rs7130732	28473966	7.044e-06	0.1903	236	0.1897	236	non-priority SNPs
11	rs6484372	28467517	7.046e-06	0.1903	237	0.1897	237	non-priority SNPs
12	rs11175709	65665574	7.061e-06	0.1903	238	0.1897	238	non-priority SNPs
11	rs11030339	28470321	7.072e-06	0.1903	239	0.1897	239	non-priority SNPs
12	rs10784465	65882536	7.074e-06	0.1903	240	0.1897	240	non-priority SNPs
11	rs10767725	28472710	7.074e-06	0.1903	241	0.1897	241	non-priority SNPs
11	rs10835342	28482783	7.083e-06	0.1903	242	0.1897	242	non-priority SNPs
11	rs7105555	28475406	7.084e-06	0.1903	243	0.1897	243	non-priority SNPs
11	rs11030344	28476993	7.093e-06	0.1903	244	0.1897	244	non-priority SNPs
11	rs7945266	28459977	7.139e-06	0.1905	245	0.1899	245	non-priority SNPs
11	rs10835339	28473392	7.163e-06	0.1905	246	0.1899	246	non-priority SNPs
12	rs1472259	65913960	7.223e-06	0.1905	247	0.1899	247	non-priority SNPs
4	rs1874345	90430568	7.263e-06	0.1905	248	0.1899	248	non-priority SNPs
20	rs761827	34207897	7.298e-06	0.1905	249	0.1899	249	non-priority SNPs
12	rs10878282	65850543	7.307e-06	0.1905	250	0.1899	250	non-priority SNPs
12	rs12579853	65683072	7.309e-06	0.1905	251	0.1899	251	non-priority SNPs
2	rs2042069	162869670	7.334e-06	0.1905	252	0.1899	252	non-priority SNPs
11	rs1584035	28499603	7.555e-06	0.1955	253	0.1948	253	non-priority SNPs
5	rs13156837	66122328	7.623e-06	0.1962	254	0.1955	254	non-priority SNPs
12	rs61921474	65710655	7.641e-06	0.1962	255	0.1955	255	non-priority SNPs
12	rs11175770	65851829	7.694e-06	0.1968	256	0.1961	256	non-priority SNPs
11	rs11030345	28485116	7.839e-06	0.1997	257	0.199	257	non-priority SNPs
12	rs7963025	65844546	7.984e-06	0.2025	258	0.2018	258	non-priority SNPs
